# Supplementary material for: 5-Methyl­phenanthro[2,3-b]thio­phene
Source: Acta Crystallogr Sect E Struct Rep Online. 2011 Apr 29;67(Pt 5):o1243. doi: 10.1107/S1600536811014838 (PMC3089194; doi:10.1107/S1600536811014838)
Supplement: Supplementary file 1 [file e-67-o1243-sup1.cif]

##############################################################################
#                                                                            #
# This CIF contains the data in a paper accepted for publication in          #
# Acta Crystallographica Section E. It conforms to the requirements of       #
# Notes for Authors for Acta Crystallographica Section E, and has been       #
# peer reviewed under the auspices of the IUCr Commission on Journals.       #
#                                                                            #
# Full details of the Crystallographic Information File format               #
# are given in the paper "The Crystallographic Information File (CIF):       #
# a New Standard Archive File for Crystallography" by S. R. Hall, F. H.      #
# Allen and I. D. Brown [Acta Cryst. (1991), A47, 655-685].                  #
#                                                                            #
# The current version of the core CIF dictionary is obtainable from          #
# ftp://ftp.iucr.org/pub/cif_core.dic.                                       #
#                                                                            #
# Software is freely available for graphical display of the structure(s)     #
# in this CIF. For information consult the CIF software page                 #
# http://www.iucr.org/resources/cif/software.                                #
#                                                                            #
# This file may be used for bona fide research purposes within the           #
# scientific community so long as proper attribution is given to the journal # 
# article from which it was obtained.                                        #
#                                                                            #
##############################################################################
data_global
_audit_creation_method     SHELXL-97
_journal_date_recd_electronic     2011-03-30
_journal_date_accepted     2011-04-20
_journal_name_full     'Acta Crystallographica, Section E'
_journal_year     2011
_journal_volume     67
_journal_issue      5
_journal_page_first     o1243
_journal_page_last     o1243
_journal_paper_category     QO
_journal_coeditor_code     BT5506
_publ_contact_author_name     'A. SubbiahPandi'
_publ_contact_author_address
;
  Department of Physics
  Presidency College
  Chennai- 600 005
  India
;
_publ_contact_author_email     'a_sp59@yahoo.in'
_publ_contact_author_fax     '044 091 2854 4894'
_publ_contact_author_phone     '044 091 24471061'
_publ_section_title
;
5-Methylphenanthro[2,3-<i>b</i>]thiophene
;
loop_
    _publ_author_name
    _publ_author_address
    'S. Ranjith'
;    Department of Physics
     Presidency College (Autonomous)
     Chennai 600 005
     India
;
    'A. SubbiahPandi'
;    Department of Physics
     Presidency College (Autonomous)
     Chennai 600 005
     India
;
    'V. Dhayalan'
;    Department of Organic Chemistry
     University of Madras
     Guindy Campus
     Chennai 600 025
     India
;
    'A. K. Mohanakrishnan'
;    Department of Organic Chemistry
     University of Madras
     Guindy Campus
     Chennai 600 025
     India
;
data_I
_audit_creation_method     SHELXL-97
_chemical_name_systematic
;
5-Methylphenanthro[2,3-<i>b</i>]thiophene
;
_chemical_name_common     ?
_chemical_formula_moiety     'C17 H12 S'
_chemical_formula_sum     'C17 H12 S'
_chemical_formula_iupac     'C17 H12 S'
_chemical_formula_weight     248.33
_chemical_melting_point     ?
_symmetry_cell_setting     monoclinic
_symmetry_space_group_name_H-M     'P 21/n'
_symmetry_space_group_name_Hall     '-P 2yn'
loop_
    _symmetry_equiv_pos_as_xyz
    'x, y, z'
    '-x+1/2, y+1/2, -z+1/2'
    '-x, -y, -z'
    'x-1/2, -y-1/2, z-1/2'
_cell_length_a     18.7011(10)
_cell_length_b     5.8199(3)
_cell_length_c     23.4546(14)
_cell_angle_alpha     90.00
_cell_angle_beta     105.158(2)
_cell_angle_gamma     90.00
_cell_volume     2463.9(2)
_cell_formula_units_Z     8
_cell_measurement_reflns_used     6983
_cell_measurement_theta_min     1.3
_cell_measurement_theta_max     29.7
_cell_measurement_temperature     293(2)
_exptl_crystal_description     'Block'
_exptl_crystal_colour     'colourless'
_exptl_crystal_size_max     0.25
_exptl_crystal_size_mid     0.22
_exptl_crystal_size_min     0.19
_exptl_crystal_density_diffrn     1.339
_exptl_crystal_density_meas     ?
_exptl_crystal_density_method     'not measured'
_exptl_crystal_F_000     1040
_exptl_absorpt_coefficient_mu     0.239
_exptl_absorpt_correction_type     multi-scan
_exptl_absorpt_process_details     '(SADABS; Sheldrick, 1996)'
_exptl_absorpt_correction_T_min     0.981
_exptl_absorpt_correction_T_max     0.985
_exptl_special_details
;
;
_diffrn_ambient_temperature     293(2)
_diffrn_radiation_type     MoK\a
_diffrn_radiation_wavelength     0.71073
_diffrn_radiation_source     'fine-focus sealed tube'
_diffrn_radiation_monochromator     graphite
_diffrn_measurement_device_type     'Bruker APEXII CCD area-detector'
_diffrn_measurement_method     '\w and \f'
_diffrn_detector_area_resol_mean     ?
_diffrn_reflns_number     31917
_diffrn_reflns_av_R_equivalents     0.0322
_diffrn_reflns_av_sigmaI/netI     0.0292
_diffrn_reflns_theta_min     1.25
_diffrn_reflns_theta_max     29.70
_diffrn_reflns_theta_full     25.00
_diffrn_measured_fraction_theta_max     0.999
_diffrn_measured_fraction_theta_full     1.000
_diffrn_reflns_limit_h_min     -25
_diffrn_reflns_limit_h_max     26
_diffrn_reflns_limit_k_min     -8
_diffrn_reflns_limit_k_max     8
_diffrn_reflns_limit_l_min     -32
_diffrn_reflns_limit_l_max     32
_diffrn_standards_number     0
_diffrn_standards_interval_count     .
_diffrn_standards_interval_time     .
_diffrn_standards_decay_%     ?
_refine_special_details
;
Refinement of <i>F</i>^2^ against ALL reflections. The weighted <i>R</i>-factor
<i>wR</i> and goodness of fit <i>S</i> are based on <i>F</i>^2^, conventional
<i>R</i>-factors <i>R</i> are based on <i>F</i>, with <i>F</i> set to zero for
negative <i>F</i>^2^. The threshold expression of <i>F</i>^2^ >
\s(<i>F</i>^2^) is used only for calculating <i>R</i>-factors(gt) <i>etc</i>.
and is not relevant to the choice of reflections for refinement.
<i>R</i>-factors based on <i>F</i>^2^ are statistically about twice as large
as those based on <i>F</i>, and <i>R</i>- factors based on ALL data will be
even larger.
;
_reflns_number_total     6983
_reflns_number_gt     4446
_reflns_threshold_expression     I>2\s(I)
_refine_ls_structure_factor_coef     Fsqd
_refine_ls_matrix_type     full
_refine_ls_R_factor_all     0.0916
_refine_ls_R_factor_gt     0.0552
_refine_ls_wR_factor_gt     0.1584
_refine_ls_wR_factor_ref     0.1952
_refine_ls_goodness_of_fit_ref     1.062
_refine_ls_restrained_S_all     1.064
_refine_ls_number_reflns     6983
_refine_ls_number_parameters     327
_refine_ls_number_restraints     2
_refine_ls_hydrogen_treatment     constr
_refine_ls_weighting_scheme     calc
_refine_ls_weighting_details
         'calc w=1/[\s^2^(Fo^2^)+(0.1022P)^2^+0.5162P] where P=(Fo^2^+2Fc^2^)/3'
_atom_sites_solution_hydrogens     geom
_atom_sites_solution_primary     direct
_atom_sites_solution_secondary     difmap
_refine_ls_shift/su_max     0.001
_refine_ls_shift/su_mean     0.000
_refine_diff_density_max     0.465
_refine_diff_density_min     -0.295
_refine_ls_extinction_method     none
_refine_ls_extinction_coef     ?
loop_
    _atom_type_symbol
    _atom_type_description
    _atom_type_scat_dispersion_real
    _atom_type_scat_dispersion_imag
    _atom_type_scat_source
    'C' 'C' 0.0033 0.0016
                         'International Tables Vol C Tables 4.2.6.8 and 6.1.1.4'
    'H' 'H' 0.0000 0.0000
                         'International Tables Vol C Tables 4.2.6.8 and 6.1.1.4'
    'S' 'S' 0.1246 0.1234
                         'International Tables Vol C Tables 4.2.6.8 and 6.1.1.4'
_computing_data_collection     'APEX2 (Bruker, 2004)'
_computing_cell_refinement     'APEX2 (Bruker, 2004)'
_computing_data_reduction     'SAINT (Bruker, 2004)'
_computing_structure_solution     'SHELXS97 (Sheldrick, 2008)'
_computing_structure_refinement     'SHELXL97 (Sheldrick, 2008)'
_computing_molecular_graphics     'ORTEP-3 (Farrugia, 1997)'
_computing_publication_material
                            'SHELXL97 (Sheldrick, 2008) and PLATON (Spek, 2009)'
loop_
    _atom_site_type_symbol
    _atom_site_label
    _atom_site_fract_x
    _atom_site_fract_y
    _atom_site_fract_z
    _atom_site_U_iso_or_equiv
    _atom_site_adp_type
    _atom_site_calc_flag
    _atom_site_refinement_flags
    _atom_site_occupancy
    _atom_site_symmetry_multiplicity
    _atom_site_disorder_assembly
    _atom_site_disorder_group
    C C1' 0.33522(15) 0.2874(5) 0.07093(11) 0.0702(7) Uani d U 1 1 . .
    H H1' 0.3227 0.3551 0.0337 0.084 Uiso calc R 1 1 . .
    C C1 0.55737(13) 0.7887(4) 0.06335(10) 0.0601(6) Uani d U 1 1 . .
    H H1 0.5490 0.8546 0.0261 0.072 Uiso calc R 1 1 . .
    C C2 0.60214(13) 0.8818(4) 0.11144(10) 0.0516(5) Uani d U 1 1 . .
    H H2 0.6274 1.0193 0.1114 0.062 Uiso calc R 1 1 . .
    C C2' 0.31625(12) 0.3776(4) 0.11600(10) 0.0538(5) Uani d U 1 1 . .
    H H2' 0.2897 0.5136 0.1144 0.065 Uiso calc R 1 1 . .
    C C3 0.60700(11) 0.7451(3) 0.16387(9) 0.0431(4) Uani d . 1 1 . .
    C C3' 0.34245(11) 0.2359(3) 0.16957(9) 0.0449(4) Uani d . 1 1 . .
    C C4 0.56138(11) 0.5470(3) 0.15084(9) 0.0457(4) Uani d . 1 1 . .
    C C4' 0.38181(11) 0.0412(3) 0.15862(9) 0.0451(4) Uani d . 1 1 . .
    C C5 0.55612(11) 0.3950(3) 0.19459(10) 0.0487(5) Uani d . 1 1 . .
    H H5 0.5255 0.2669 0.1856 0.058 Uiso calc R 1 1 . .
    C C5' 0.41350(11) -0.1131(4) 0.20223(10) 0.0496(5) Uani d . 1 1 . .
    H H5' 0.4394 -0.2397 0.1939 0.059 Uiso calc R 1 1 . .
    C C6' 0.40615(10) -0.0763(3) 0.25924(9) 0.0438(4) Uani d . 1 1 . .
    C C6 0.59727(11) 0.4349(3) 0.25262(9) 0.0446(4) Uani d . 1 1 . .
    C C7 0.64532(10) 0.6288(3) 0.26671(9) 0.0411(4) Uani d . 1 1 . .
    C C7' 0.36605(10) 0.1153(3) 0.27204(8) 0.0406(4) Uani d . 1 1 . .
    C C8' 0.33449(11) 0.2692(3) 0.22664(9) 0.0461(4) Uani d . 1 1 . .
    H H8' 0.3079 0.3951 0.2345 0.055 Uiso calc R 1 1 . .
    C C8 0.64871(11) 0.7820(3) 0.22128(9) 0.0437(4) Uani d . 1 1 . .
    H H8 0.6794 0.9101 0.2298 0.052 Uiso calc R 1 1 . .
    C C9' 0.35973(10) 0.1459(3) 0.33238(9) 0.0431(4) Uani d . 1 1 . .
    C C9 0.68848(11) 0.6597(3) 0.32765(8) 0.0416(4) Uani d . 1 1 . .
    C C10' 0.31838(11) 0.3236(4) 0.34787(10) 0.0517(5) Uani d . 1 1 . .
    H H10' 0.2927 0.4236 0.3187 0.062 Uiso calc R 1 1 . .
    C C10 0.74001(12) 0.8395(4) 0.34412(9) 0.0489(5) Uani d . 1 1 . .
    H H10 0.7475 0.9395 0.3153 0.059 Uiso calc R 1 1 . .
    C C11' 0.31458(12) 0.3548(5) 0.40558(11) 0.0601(6) Uani d . 1 1 . .
    H H11' 0.2870 0.4754 0.4149 0.072 Uiso calc R 1 1 . .
    C C11 0.77956(13) 0.8707(4) 0.40190(10) 0.0567(5) Uani d . 1 1 . .
    H H11 0.8128 0.9921 0.4119 0.068 Uiso calc R 1 1 . .
    C C12' 0.35180(13) 0.2064(5) 0.44909(10) 0.0620(6) Uani d . 1 1 . .
    H H12' 0.3492 0.2269 0.4878 0.074 Uiso calc R 1 1 . .
    C C12 0.76975(13) 0.7205(4) 0.44519(10) 0.0597(6) Uani d . 1 1 . .
    H H12 0.7965 0.7414 0.4843 0.072 Uiso calc R 1 1 . .
    C C13' 0.39265(13) 0.0289(4) 0.43557(10) 0.0573(6) Uani d . 1 1 . .
    H H13' 0.4176 -0.0697 0.4653 0.069 Uiso calc R 1 1 . .
    C C13 0.72101(13) 0.5424(4) 0.43057(10) 0.0561(6) Uani d . 1 1 . .
    H H13 0.7153 0.4424 0.4600 0.067 Uiso calc R 1 1 . .
    C C14' 0.39736(10) -0.0063(3) 0.37744(9) 0.0444(4) Uani d . 1 1 . .
    C C14 0.67910(12) 0.5061(3) 0.37200(9) 0.0459(5) Uani d . 1 1 . .
    C C15' 0.44026(11) -0.1964(4) 0.36283(10) 0.0502(5) Uani d . 1 1 . .
    C C15 0.62704(12) 0.3163(4) 0.35639(10) 0.0503(5) Uani d . 1 1 . .
    C C16 0.59013(12) 0.2845(4) 0.29960(10) 0.0516(5) Uani d . 1 1 . .
    H H16 0.5584 0.1591 0.2901 0.062 Uiso calc R 1 1 . .
    C C16' 0.44238(12) -0.2279(4) 0.30675(10) 0.0517(5) Uani d . 1 1 . .
    H H16' 0.4684 -0.3534 0.2980 0.062 Uiso calc R 1 1 . .
    C C17' 0.48297(13) -0.3532(4) 0.41088(11) 0.0644(6) Uani d . 1 1 . .
    H H17A 0.5035 -0.4779 0.3935 0.097 Uiso calc R 1 1 . .
    H H17B 0.4503 -0.4131 0.4328 0.097 Uiso calc R 1 1 . .
    H H17C 0.5223 -0.2686 0.4369 0.097 Uiso calc R 1 1 . .
    C C17 0.61402(14) 0.1585(4) 0.40359(12) 0.0658(7) Uani d . 1 1 . .
    H H17D 0.5801 0.0392 0.3856 0.099 Uiso calc R 1 1 . .
    H H17E 0.5935 0.2445 0.4304 0.099 Uiso calc R 1 1 . .
    H H17F 0.6602 0.0911 0.4248 0.099 Uiso calc R 1 1 . .
    S S1 0.51607(4) 0.53496(12) 0.07611(3) 0.0620(2) Uani d . 1 1 . .
    S S1' 0.38490(4) 0.03471(13) 0.08505(3) 0.0655(2) Uani d . 1 1 . .
loop_
    _atom_site_aniso_label
    _atom_site_aniso_U_11
    _atom_site_aniso_U_22
    _atom_site_aniso_U_33
    _atom_site_aniso_U_12
    _atom_site_aniso_U_13
    _atom_site_aniso_U_23
    C1' 0.0742(16) 0.0787(17) 0.0525(13) -0.0132(14) 0.0075(12) 0.0174(12)
    C1 0.0656(14) 0.0640(14) 0.0512(12) 0.0067(11) 0.0162(10) 0.0135(11)
    C2 0.0656(13) 0.0447(11) 0.0494(12) -0.0016(10) 0.0235(10) 0.0059(9)
    C2' 0.0551(12) 0.0461(11) 0.0569(13) 0.0003(9) 0.0087(10) 0.0039(10)
    C3 0.0492(10) 0.0382(9) 0.0471(10) 0.0007(8) 0.0218(8) 0.0017(8)
    C3' 0.0431(10) 0.0442(10) 0.0451(10) -0.0050(8) 0.0073(8) -0.0005(8)
    C4 0.0462(10) 0.0438(10) 0.0495(11) -0.0004(8) 0.0171(9) -0.0004(9)
    C4' 0.0434(10) 0.0489(11) 0.0426(10) -0.0073(8) 0.0103(8) -0.0040(9)
    C5 0.0506(11) 0.0390(10) 0.0594(13) -0.0073(8) 0.0193(10) -0.0007(9)
    C5' 0.0480(11) 0.0456(11) 0.0548(12) 0.0030(9) 0.0130(9) -0.0045(9)
    C6' 0.0407(10) 0.0410(10) 0.0475(11) 0.0008(8) 0.0077(8) -0.0011(8)
    C6 0.0484(10) 0.0378(10) 0.0541(12) 0.0000(8) 0.0248(9) 0.0038(8)
    C7 0.0473(10) 0.0356(9) 0.0466(10) 0.0028(8) 0.0232(8) 0.0019(8)
    C7' 0.0368(9) 0.0419(10) 0.0416(10) -0.0029(7) 0.0075(7) -0.0029(8)
    C8' 0.0467(10) 0.0422(10) 0.0483(11) 0.0028(8) 0.0105(8) -0.0032(9)
    C8 0.0555(11) 0.0358(9) 0.0447(10) -0.0065(8) 0.0219(9) -0.0012(8)
    C9' 0.0379(9) 0.0459(10) 0.0449(10) -0.0017(8) 0.0098(8) -0.0009(8)
    C9 0.0482(10) 0.0391(10) 0.0434(10) 0.0057(8) 0.0225(8) 0.0021(8)
    C10' 0.0453(10) 0.0554(12) 0.0540(12) 0.0048(9) 0.0124(9) -0.0041(10)
    C10 0.0553(11) 0.0482(11) 0.0473(11) -0.0019(9) 0.0208(9) 0.0000(9)
    C11' 0.0498(12) 0.0714(15) 0.0624(14) 0.0064(11) 0.0205(10) -0.0104(12)
    C11 0.0562(12) 0.0620(13) 0.0537(13) 0.0018(11) 0.0178(10) -0.0061(11)
    C12' 0.0543(12) 0.0867(18) 0.0479(12) -0.0021(12) 0.0187(10) -0.0068(12)
    C12 0.0649(14) 0.0696(15) 0.0446(12) 0.0140(12) 0.0145(10) -0.0021(11)
    C13' 0.0513(12) 0.0740(15) 0.0457(12) -0.0044(11) 0.0113(9) 0.0064(11)
    C13 0.0670(14) 0.0600(13) 0.0466(12) 0.0194(11) 0.0244(10) 0.0099(10)
    C14' 0.0374(9) 0.0502(11) 0.0436(10) -0.0045(8) 0.0072(8) 0.0029(9)
    C14 0.0542(11) 0.0428(10) 0.0483(11) 0.0135(8) 0.0272(9) 0.0082(8)
    C15' 0.0454(10) 0.0468(11) 0.0546(12) -0.0005(9) 0.0060(9) 0.0073(9)
    C15 0.0589(12) 0.0428(11) 0.0599(13) 0.0107(9) 0.0346(10) 0.0149(9)
    C16 0.0565(12) 0.0402(10) 0.0648(14) -0.0026(9) 0.0280(10) 0.0101(9)
    C16' 0.0501(11) 0.0443(11) 0.0591(13) 0.0091(9) 0.0113(9) 0.0001(10)
    C17' 0.0607(14) 0.0607(14) 0.0667(15) 0.0089(11) 0.0077(11) 0.0168(12)
    C17 0.0743(15) 0.0596(14) 0.0740(16) 0.0110(12) 0.0380(13) 0.0299(12)
    S1 0.0603(4) 0.0672(4) 0.0536(4) -0.0073(3) 0.0061(3) 0.0019(3)
    S1' 0.0684(4) 0.0788(4) 0.0530(4) -0.0042(3) 0.0223(3) -0.0040(3)
_geom_special_details
;
All e.s.d.'s (except the e.s.d. in the dihedral angle between two l.s. planes)
are estimated using the full covariance matrix. The cell e.s.d.'s are taken
into account individually in the estimation of e.s.d.'s in distances, angles
and torsion angles; correlations between e.s.d.'s in cell parameters are only
used when they are defined by crystal symmetry. An approximate (isotropic)
treatment of cell e.s.d.'s is used for estimating e.s.d.'s involving l.s.
planes.
;
loop_
    _geom_bond_atom_site_label_1
    _geom_bond_atom_site_label_2
    _geom_bond_site_symmetry_2
    _geom_bond_distance
    _geom_bond_publ_flag
    C1' C2' . 1.310(3) ?
    C1' S1' . 1.725(3) ?
    C1' H1' . 0.9300 ?
    C1 C2 . 1.331(3) ?
    C1 S1 . 1.729(3) ?
    C1 H1 . 0.9300 ?
    C2 C3 . 1.447(3) ?
    C2 H2 . 0.9300 ?
    C2' C3' . 1.476(3) ?
    C2' H2' . 0.9300 ?
    C3 C8 . 1.385(3) ?
    C3 C4 . 1.419(3) ?
    C3' C8' . 1.398(3) ?
    C3' C4' . 1.411(3) ?
    C4 C5 . 1.378(3) ?
    C4 S1 . 1.737(2) ?
    C4' C5' . 1.373(3) ?
    C4' S1' . 1.742(2) ?
    C5 C6 . 1.397(3) ?
    C5 H5 . 0.9300 ?
    C5' C6' . 1.396(3) ?
    C5' H5' . 0.9300 ?
    C6' C7' . 1.419(3) ?
    C6' C16' . 1.444(3) ?
    C6 C7 . 1.426(3) ?
    C6 C16 . 1.441(3) ?
    C7 C8 . 1.404(3) ?
    C7 C9 . 1.457(3) ?
    C7' C8' . 1.399(3) ?
    C7' C9' . 1.461(3) ?
    C8' H8' . 0.9300 ?
    C8 H8 . 0.9300 ?
    C9' C10' . 1.395(3) ?
    C9' C14' . 1.417(3) ?
    C9 C10 . 1.407(3) ?
    C9 C14 . 1.417(3) ?
    C10' C11' . 1.386(3) ?
    C10' H10' . 0.9300 ?
    C10 C11 . 1.376(3) ?
    C10 H10 . 0.9300 ?
    C11' C12' . 1.379(3) ?
    C11' H11' . 0.9300 ?
    C11 C12 . 1.387(3) ?
    C11 H11 . 0.9300 ?
    C12' C13' . 1.371(3) ?
    C12' H12' . 0.9300 ?
    C12 C13 . 1.364(4) ?
    C12 H12 . 0.9300 ?
    C13' C14' . 1.404(3) ?
    C13' H13' . 0.9300 ?
    C13 C14 . 1.408(3) ?
    C13 H13 . 0.9300 ?
    C14' C15' . 1.459(3) ?
    C14 C15 . 1.455(3) ?
    C15' C16' . 1.339(3) ?
    C15' C17' . 1.507(3) ?
    C15 C16 . 1.343(3) ?
    C15 C17 . 1.507(3) ?
    C16 H16 . 0.9300 ?
    C16' H16' . 0.9300 ?
    C17' H17A . 0.9600 ?
    C17' H17B . 0.9600 ?
    C17' H17C . 0.9600 ?
    C17 H17D . 0.9600 ?
    C17 H17E . 0.9600 ?
    C17 H17F . 0.9600 ?
loop_
    _geom_angle_atom_site_label_1
    _geom_angle_atom_site_label_2
    _geom_angle_atom_site_label_3
    _geom_angle_site_symmetry_1
    _geom_angle_site_symmetry_3
    _geom_angle
    _geom_angle_publ_flag
    C2' C1' S1' . . 115.65(19) ?
    C2' C1' H1' . . 122.2 ?
    S1' C1' H1' . . 122.2 ?
    C2 C1 S1 . . 114.30(17) ?
    C2 C1 H1 . . 122.9 ?
    S1 C1 H1 . . 122.9 ?
    C1 C2 C3 . . 112.4(2) ?
    C1 C2 H2 . . 123.8 ?
    C3 C2 H2 . . 123.8 ?
    C1' C2' C3' . . 111.3(2) ?
    C1' C2' H2' . . 124.3 ?
    C3' C2' H2' . . 124.3 ?
    C8 C3 C4 . . 119.30(18) ?
    C8 C3 C2 . . 129.41(19) ?
    C4 C3 C2 . . 111.29(19) ?
    C8' C3' C4' . . 118.48(18) ?
    C8' C3' C2' . . 130.0(2) ?
    C4' C3' C2' . . 111.52(19) ?
    C5 C4 C3 . . 121.2(2) ?
    C5 C4 S1 . . 127.90(17) ?
    C3 C4 S1 . . 110.93(15) ?
    C5' C4' C3' . . 122.2(2) ?
    C5' C4' S1' . . 127.17(17) ?
    C3' C4' S1' . . 110.59(15) ?
    C4 C5 C6 . . 119.36(19) ?
    C4 C5 H5 . . 120.3 ?
    C6 C5 H5 . . 120.3 ?
    C4' C5' C6' . . 118.82(19) ?
    C4' C5' H5' . . 120.6 ?
    C6' C5' H5' . . 120.6 ?
    C5' C6' C7' . . 120.86(18) ?
    C5' C6' C16' . . 120.13(18) ?
    C7' C6' C16' . . 118.95(18) ?
    C5 C6 C7 . . 120.71(18) ?
    C5 C6 C16 . . 120.42(19) ?
    C7 C6 C16 . . 118.84(19) ?
    C8 C7 C6 . . 118.51(19) ?
    C8 C7 C9 . . 122.88(18) ?
    C6 C7 C9 . . 118.61(17) ?
    C8' C7' C6' . . 118.90(18) ?
    C8' C7' C9' . . 122.30(18) ?
    C6' C7' C9' . . 118.80(17) ?
    C3' C8' C7' . . 120.70(19) ?
    C3' C8' H8' . . 119.7 ?
    C7' C8' H8' . . 119.7 ?
    C3 C8 C7 . . 120.92(18) ?
    C3 C8 H8 . . 119.5 ?
    C7 C8 H8 . . 119.5 ?
    C10' C9' C14' . . 118.04(19) ?
    C10' C9' C7' . . 122.22(18) ?
    C14' C9' C7' . . 119.73(18) ?
    C10 C9 C14 . . 118.38(19) ?
    C10 C9 C7 . . 121.69(17) ?
    C14 C9 C7 . . 119.93(18) ?
    C11' C10' C9' . . 121.7(2) ?
    C11' C10' H10' . . 119.2 ?
    C9' C10' H10' . . 119.2 ?
    C11 C10 C9 . . 121.5(2) ?
    C11 C10 H10 . . 119.3 ?
    C9 C10 H10 . . 119.3 ?
    C12' C11' C10' . . 119.7(2) ?
    C12' C11' H11' . . 120.1 ?
    C10' C11' H11' . . 120.1 ?
    C10 C11 C12 . . 119.9(2) ?
    C10 C11 H11 . . 120.1 ?
    C12 C11 H11 . . 120.1 ?
    C13' C12' C11' . . 120.3(2) ?
    C13' C12' H12' . . 119.8 ?
    C11' C12' H12' . . 119.8 ?
    C13 C12 C11 . . 120.2(2) ?
    C13 C12 H12 . . 119.9 ?
    C11 C12 H12 . . 119.9 ?
    C12' C13' C14' . . 121.0(2) ?
    C12' C13' H13' . . 119.5 ?
    C14' C13' H13' . . 119.5 ?
    C12 C13 C14 . . 121.6(2) ?
    C12 C13 H13 . . 119.2 ?
    C14 C13 H13 . . 119.2 ?
    C13' C14' C9' . . 119.2(2) ?
    C13' C14' C15' . . 121.09(19) ?
    C9' C14' C15' . . 119.68(19) ?
    C13 C14 C9 . . 118.5(2) ?
    C13 C14 C15 . . 121.65(19) ?
    C9 C14 C15 . . 119.8(2) ?
    C16' C15' C14' . . 119.61(19) ?
    C16' C15' C17' . . 120.4(2) ?
    C14' C15' C17' . . 120.0(2) ?
    C16 C15 C14 . . 119.40(18) ?
    C16 C15 C17 . . 120.3(2) ?
    C14 C15 C17 . . 120.3(2) ?
    C15 C16 C6 . . 123.3(2) ?
    C15 C16 H16 . . 118.4 ?
    C6 C16 H16 . . 118.4 ?
    C15' C16' C6' . . 123.1(2) ?
    C15' C16' H16' . . 118.5 ?
    C6' C16' H16' . . 118.5 ?
    C15' C17' H17A . . 109.5 ?
    C15' C17' H17B . . 109.5 ?
    H17A C17' H17B . . 109.5 ?
    C15' C17' H17C . . 109.5 ?
    H17A C17' H17C . . 109.5 ?
    H17B C17' H17C . . 109.5 ?
    C15 C17 H17D . . 109.5 ?
    C15 C17 H17E . . 109.5 ?
    H17D C17 H17E . . 109.5 ?
    C15 C17 H17F . . 109.5 ?
    H17D C17 H17F . . 109.5 ?
    H17E C17 H17F . . 109.5 ?
    C1 S1 C4 . . 91.03(11) ?
    C1' S1' C4' . . 90.93(12) ?
loop_
    _geom_torsion_atom_site_label_1
    _geom_torsion_atom_site_label_2
    _geom_torsion_atom_site_label_3
    _geom_torsion_atom_site_label_4
    _geom_torsion_site_symmetry_1
    _geom_torsion_site_symmetry_2
    _geom_torsion_site_symmetry_3
    _geom_torsion_site_symmetry_4
    _geom_torsion
    _geom_torsion_publ_flag
    S1 C1 C2 C3 . . . . 1.1(3) ?
    S1' C1' C2' C3' . . . . -0.4(3) ?
    C1 C2 C3 C8 . . . . 178.3(2) ?
    C1 C2 C3 C4 . . . . -1.1(3) ?
    C1' C2' C3' C8' . . . . 179.8(2) ?
    C1' C2' C3' C4' . . . . 0.6(3) ?
    C8 C3 C4 C5 . . . . 2.0(3) ?
    C2 C3 C4 C5 . . . . -178.43(19) ?
    C8 C3 C4 S1 . . . . -178.83(15) ?
    C2 C3 C4 S1 . . . . 0.7(2) ?
    C8' C3' C4' C5' . . . . -1.2(3) ?
    C2' C3' C4' C5' . . . . 178.05(19) ?
    C8' C3' C4' S1' . . . . -179.91(15) ?
    C2' C3' C4' S1' . . . . -0.6(2) ?
    C3 C4 C5 C6 . . . . -0.9(3) ?
    S1 C4 C5 C6 . . . . -179.89(16) ?
    C3' C4' C5' C6' . . . . 0.3(3) ?
    S1' C4' C5' C6' . . . . 178.75(16) ?
    C4' C5' C6' C7' . . . . 0.7(3) ?
    C4' C5' C6' C16' . . . . -176.45(19) ?
    C4 C5 C6 C7 . . . . -1.0(3) ?
    C4 C5 C6 C16 . . . . 177.11(19) ?
    C5 C6 C7 C8 . . . . 1.8(3) ?
    C16 C6 C7 C8 . . . . -176.34(18) ?
    C5 C6 C7 C9 . . . . -178.46(17) ?
    C16 C6 C7 C9 . . . . 3.4(3) ?
    C5' C6' C7' C8' . . . . -0.7(3) ?
    C16' C6' C7' C8' . . . . 176.44(18) ?
    C5' C6' C7' C9' . . . . 179.81(18) ?
    C16' C6' C7' C9' . . . . -3.0(3) ?
    C4' C3' C8' C7' . . . . 1.2(3) ?
    C2' C3' C8' C7' . . . . -177.96(19) ?
    C6' C7' C8' C3' . . . . -0.2(3) ?
    C9' C7' C8' C3' . . . . 179.21(17) ?
    C4 C3 C8 C7 . . . . -1.2(3) ?
    C2 C3 C8 C7 . . . . 179.37(19) ?
    C6 C7 C8 C3 . . . . -0.7(3) ?
    C9 C7 C8 C3 . . . . 179.61(17) ?
    C8' C7' C9' C10' . . . . 3.6(3) ?
    C6' C7' C9' C10' . . . . -176.94(18) ?
    C8' C7' C9' C14' . . . . -175.43(18) ?
    C6' C7' C9' C14' . . . . 4.0(3) ?
    C8 C7 C9 C10 . . . . -3.9(3) ?
    C6 C7 C9 C10 . . . . 176.38(17) ?
    C8 C7 C9 C14 . . . . 176.23(17) ?
    C6 C7 C9 C14 . . . . -3.5(3) ?
    C14' C9' C10' C11' . . . . 1.0(3) ?
    C7' C9' C10' C11' . . . . -178.1(2) ?
    C14 C9 C10 C11 . . . . -1.4(3) ?
    C7 C9 C10 C11 . . . . 178.70(19) ?
    C9' C10' C11' C12' . . . . -0.6(4) ?
    C9 C10 C11 C12 . . . . 1.0(3) ?
    C10' C11' C12' C13' . . . . 0.2(4) ?
    C10 C11 C12 C13 . . . . 0.0(3) ?
    C11' C12' C13' C14' . . . . -0.2(4) ?
    C11 C12 C13 C14 . . . . -0.5(3) ?
    C12' C13' C14' C9' . . . . 0.6(3) ?
    C12' C13' C14' C15' . . . . -179.4(2) ?
    C10' C9' C14' C13' . . . . -0.9(3) ?
    C7' C9' C14' C13' . . . . 178.15(18) ?
    C10' C9' C14' C15' . . . . 179.06(18) ?
    C7' C9' C14' C15' . . . . -1.9(3) ?
    C12 C13 C14 C9 . . . . 0.1(3) ?
    C12 C13 C14 C15 . . . . -179.93(19) ?
    C10 C9 C14 C13 . . . . 0.9(3) ?
    C7 C9 C14 C13 . . . . -179.26(17) ?
    C10 C9 C14 C15 . . . . -179.12(17) ?
    C7 C9 C14 C15 . . . . 0.8(3) ?
    C13' C14' C15' C16' . . . . 178.6(2) ?
    C9' C14' C15' C16' . . . . -1.4(3) ?
    C13' C14' C15' C17' . . . . -2.5(3) ?
    C9' C14' C15' C17' . . . . 177.52(19) ?
    C13 C14 C15 C16 . . . . -177.8(2) ?
    C9 C14 C15 C16 . . . . 2.2(3) ?
    C13 C14 C15 C17 . . . . 2.9(3) ?
    C9 C14 C15 C17 . . . . -177.15(18) ?
    C14 C15 C16 C6 . . . . -2.3(3) ?
    C17 C15 C16 C6 . . . . 177.00(19) ?
    C5 C6 C16 C15 . . . . -178.7(2) ?
    C7 C6 C16 C15 . . . . -0.5(3) ?
    C14' C15' C16' C6' . . . . 2.4(3) ?
    C17' C15' C16' C6' . . . . -176.44(19) ?
    C5' C6' C16' C15' . . . . 177.0(2) ?
    C7' C6' C16' C15' . . . . -0.2(3) ?
    C2 C1 S1 C4 . . . . -0.56(19) ?
    C5 C4 S1 C1 . . . . 178.9(2) ?
    C3 C4 S1 C1 . . . . -0.11(16) ?
    C2' C1' S1' C4' . . . . 0.0(2) ?
    C5' C4' S1' C1' . . . . -178.2(2) ?
    C3' C4' S1' C1' . . . . 0.36(16) ?
loop_
    _geom_hbond_atom_site_label_D
    _geom_hbond_atom_site_label_H
    _geom_hbond_atom_site_label_A
    _geom_hbond_site_symmetry_A
    _geom_hbond_distance_DH
    _geom_hbond_distance_HA
    _geom_hbond_distance_DA
    _geom_hbond_angle_DHA
    C2 H2 Cg4 2_655 0.93 2.84 3.612(3) 141
    C2' H2' Cg14 2_555 0.93 2.85 3.619(3) 141
    C11 H11 Cg1 2_655 0.93 2.72 3.515(3) 144
    C11' H11' Cg11 2_555 0.93 2.82 3.610(3) 143
    C17' H17B Cg14 1_545 0.96 2.98 3.581(3) 121
    C17 H17F Cg4 1_545 0.96 2.92 3.565(3) 125
