# Supplementary material for: 5-Methyl­phenanthro[2,3-b]thio­phene
Source: Acta Crystallogr Sect E Struct Rep Online. 2011 Apr 29;67(Pt 5):o1243. doi: 10.1107/S1600536811014838 (PMC3089194; doi:10.1107/S1600536811014838)
Supplement: Supplementary file 2 [file e-67-o1243-Isup2.hkl]

#
# h,k,l, Fc-squared, Fo-squared, sigma(Fo-squared) and status flag
#
data_I
_shelx_title ' SUBBIAHPANDIDHY in P2(1)/n'
_shelx_refln_list_code          4
_shelx_F_calc_maximum      244.33
_exptl_crystal_F_000      1040.00
_reflns_d_resolution_high  0.7173
 
loop_
 _symmetry_equiv_pos_as_xyz
 'x, y, z'
 '-x+1/2, y+1/2, -z+1/2'
 '-x, -y, -z'
 'x-1/2, -y-1/2, z-1/2'
 
_cell_length_a    18.7011
_cell_length_b     5.8199
_cell_length_c    23.4546
_cell_angle_alpha  90.000
_cell_angle_beta  105.158
_cell_angle_gamma  90.000
 
_shelx_F_squared_multiplier     1.000
 
loop_
 _refln_index_h
 _refln_index_k
 _refln_index_l
 _refln_F_squared_calc
 _refln_F_squared_meas
 _refln_F_squared_sigma
 _refln_observed_status
   2   0   0      271.58      141.73      8.51 o
   4   0   0    40047.92    43651.73    624.13 o
   6   0   0        3.27        1.99      0.80 o
   8   0   0      954.33      918.67     14.20 o
  10   0   0      846.28      800.71     12.86 o
  12   0   0       10.97       16.38      1.67 o
  14   0   0      407.89      458.98      9.49 o
  16   0   0       56.04       41.85      6.64 o
  18   0   0      252.27      246.44     15.28 o
  20   0   0       15.61       -1.99      7.31 o
  22   0   0        3.12       -0.66      7.97 o
  24   0   0      215.27      213.89     17.93 o
   1   1   0       14.72        6.07      0.58 o
   2   1   0    14063.40    15946.07    143.81 o
   3   1   0     3860.57     3772.69     39.05 o
   4   1   0    28230.49    29972.71    424.37 o
   5   1   0    50493.16    54012.33    765.36 o
   6   1   0     2119.85     2292.52     34.21 o
   7   1   0      400.49      427.88      8.30 o
   8   1   0     6247.98     6856.38     98.39 o
   9   1   0     2701.51     3145.93     41.71 o
  10   1   0      225.39      260.57      4.28 o
  11   1   0      319.01      328.67      5.19 o
  12   1   0       36.55       34.61      1.96 o
  13   1   0      415.24      373.74      9.95 o
  14   1   0        5.71        5.03      2.12 o
  15   1   0      102.55      108.65      6.90 o
  16   1   0        1.95       -2.24      2.24 o
  17   1   0        6.65        4.12      3.32 o
  18   1   0        0.71       -2.95      2.95 o
  19   1   0       93.69       91.09      5.52 o
  20   1   0        8.01        2.93      3.68 o
  21   1   0        2.07       -3.44      3.44 o
  22   1   0       30.50       28.36     12.62 o
  23   1   0        1.85       -1.99      7.97 o
  24   1   0       16.13       15.72      6.22 o
   0   2   0       30.00       71.77      2.73 o
   1   2   0        6.52       17.94      1.15 o
   2   2   0     2602.80     2760.33     27.16 o
   3   2   0     1208.78     1309.79     14.43 o
   4   2   0      147.40      174.17      3.42 o
   5   2   0        5.72        3.83      0.90 o
   6   2   0      899.78     1111.01     17.33 o
   7   2   0     3951.66     4583.89     54.72 o
   8   2   0     2050.16     1924.34     26.82 o
   9   2   0     2645.68     2801.92     37.99 o
  10   2   0     4396.28     4649.11     61.30 o
  11   2   0       95.07      106.69      4.88 o
  12   2   0      260.32      233.32      7.13 o
  13   2   0      533.66      557.13     13.23 o
  14   2   0      314.86      326.85      6.55 o
  15   2   0        5.29        2.35      2.75 o
  16   2   0        6.27        1.54      3.10 o
  17   2   0       35.12       25.14      3.61 o
  18   2   0        8.00        0.70      3.14 o
  19   2   0        0.32        0.10      3.38 o
  20   2   0       31.50       31.59      4.24 o
  21   2   0        3.00        1.37      4.24 o
  22   2   0        5.03        6.55      3.90 o
  23   2   0       13.55       17.69      4.65 o
  24   2   0        1.18        0.67      4.38 o
   1   3   0       29.40       24.94      2.04 o
   2   3   0       63.07       48.67      2.50 o
   3   3   0     2213.38     2438.79     23.56 o
   4   3   0       17.86       11.32      1.57 o
   5   3   0      257.02      231.69      4.20 o
   6   3   0       20.02       31.44      1.72 o
   7   3   0        6.89       10.97      1.25 o
   8   3   0       58.14       54.23      3.32 o
   9   3   0      199.97      217.25      5.07 o
  10   3   0      935.79      960.58     14.02 o
  11   3   0      585.33      615.88      9.98 o
  12   3   0       36.84       44.41      2.82 o
  13   3   0      806.29      788.10     12.23 o
  14   3   0      400.92      407.98      8.91 o
  15   3   0       45.64       53.01      3.01 o
  16   3   0       14.30       16.12      2.78 o
  17   3   0       51.80       55.23      5.48 o
  18   3   0      425.46      403.85     17.38 o
  19   3   0        0.63       -0.50      5.52 o
  20   3   0        0.01        5.10      5.75 o
  21   3   0        4.77        6.05      6.22 o
  22   3   0        0.49       -0.75      3.32 o
  23   3   0        0.56       -6.64      7.31 o
   0   4   0      416.55      426.48      9.96 o
   1   4   0       77.00       66.54      2.89 o
   2   4   0      295.41      312.69      6.15 o
   3   4   0       21.69       20.07      1.94 o
   4   4   0       49.32       52.50      2.61 o
   5   4   0      252.30      247.80      5.00 o
   6   4   0        0.35       -0.91      1.49 o
   7   4   0       32.66       28.05      2.43 o
   8   4   0       41.10       56.66      2.69 o
   9   4   0      226.95      210.99      5.82 o
  10   4   0       18.16       22.35      2.87 o
  11   4   0       59.29       50.14      3.73 o
  12   4   0       10.24        5.23      2.52 o
  13   4   0        2.60        2.61      2.45 o
  14   4   0       70.96       71.90      4.36 o
  15   4   0      650.67      619.84     12.84 o
  16   4   0       46.86       36.12      3.72 o
  17   4   0       48.67       62.87      5.35 o
  18   4   0      244.75      230.13     14.95 o
  19   4   0       18.29        5.18      3.66 o
  20   4   0        1.44        4.65      9.30 o
  21   4   0        0.08       17.93     10.63 o
   1   5   0        8.42        3.61      2.79 o
   2   5   0      129.25      124.01      5.00 o
   3   5   0        2.74       -2.82      2.82 o
   4   5   0      121.62      108.85      4.73 o
   5   5   0       36.23       45.33      3.62 o
   6   5   0       30.15       31.21      3.25 o
   7   5   0       28.09       27.46      2.73 o
   8   5   0       41.19       37.09      2.80 o
   9   5   0       31.89       30.95      2.80 o
  10   5   0      317.52      327.17      8.83 o
  11   5   0      288.15      287.45      8.22 o
  12   5   0       14.15       26.25      3.91 o
  13   5   0        1.47        4.44      3.22 o
  14   5   0        7.27        3.18      3.56 o
  15   5   0        2.49        3.14      3.55 o
  16   5   0        5.85       10.79      5.44 o
  17   5   0       31.33       32.88      8.97 o
  18   5   0       11.69       10.14      6.97 o
  19   5   0       68.52       70.95      6.92 o
   0   6   0        8.27       10.21      6.33 o
   1   6   0       10.29        5.78      4.24 o
   2   6   0       50.02       44.76      5.44 o
   3   6   0       49.95       56.04      5.47 o
   4   6   0       29.51       28.97      4.79 o
   5   6   0      377.37      366.00      9.87 o
   6   6   0       75.91       83.85      4.92 o
   7   6   0      132.69      149.02      5.98 o
   8   6   0        9.19       13.80      3.38 o
   9   6   0       18.89       22.39      3.55 o
  10   6   0       11.53       12.05      3.99 o
  11   6   0        2.48        9.93      4.23 o
  12   6   0       17.16       29.30      4.67 o
  13   6   0       10.71       23.74      4.61 o
  14   6   0       13.06       17.09      4.98 o
  15   6   0        6.35        5.96      5.12 o
  16   6   0       44.71       67.42      6.81 o
   1   7   0        1.93        6.49      4.97 o
   2   7   0        0.02       -2.61      9.59 o
   3   7   0        6.39        9.38      5.18 o
   4   7   0       24.69       24.88      5.66 o
   5   7   0      109.50      110.92      7.63 o
   6   7   0      115.94      113.98      7.55 o
   7   7   0        0.48        3.24      5.85 o
   8   7   0       15.31       15.37      6.35 o
   9   7   0       71.73       80.67      6.31 o
  10   7   0        0.78        2.61      5.37 o
  11   7   0        5.84       -4.79      4.79 o
  12   7   0        3.04       14.20      7.38 o
   0   8   0       23.73       26.80      8.68 o
   1   8   0        1.72        6.66      5.81 o
   2   8   0        5.62       11.19      5.64 o
   3   8   0        0.78        0.24      5.22 o
   4   8   0       13.72       14.52      6.23 o
 -25   0   1        1.55        4.65      9.30 o
 -23   0   1        2.93       -6.64      8.64 o
 -21   0   1       55.68       67.09     10.63 o
 -19   0   1       24.51       26.57      7.31 o
 -17   0   1      119.20      122.22     10.63 o
 -15   0   1       25.41       29.53      2.55 o
 -13   0   1        0.01        0.83      1.32 o
 -11   0   1        0.43        3.60      1.39 o
  -9   0   1     1194.42     1180.55     18.10 o
  -7   0   1       93.16      148.95      3.40 o
  -5   0   1     6863.06     7703.26    109.60 o
  -3   0   1       79.13       77.83      2.11 o
  -1   0   1     1249.26        0.13      2.97 o
   1   0   1     2003.99        0.00      6.64 o
   3   0   1     8447.25     9030.23    130.85 o
   5   0   1     5760.54     6361.73     81.39 o
   7   0   1      602.53      717.46     10.04 o
   9   0   1       91.13       70.96      2.37 o
  11   0   1       30.35       27.71      2.15 o
  13   0   1        0.36        0.32      1.44 o
  15   0   1      248.35      260.38     13.28 o
  17   0   1       31.14       24.58      6.64 o
  19   0   1       53.44       35.21      8.64 o
  21   0   1      209.50      212.56     16.61 o
  23   0   1       33.14       29.89     10.63 o
 -25   1   1       16.94       26.53      7.34 o
 -24   1   1        0.89        2.24      7.64 o
 -23   1   1       15.09        7.51     10.63 o
 -22   1   1        8.78        0.15      5.36 o
 -21   1   1       15.01        4.81      3.74 o
 -20   1   1       72.15       75.40      7.12 o
 -19   1   1       18.15        7.39      3.55 o
 -18   1   1       14.74       15.70      3.49 o
 -17   1   1        4.13        2.12      4.20 o
 -16   1   1       15.89       13.20      2.58 o
 -15   1   1      125.22      109.29      4.36 o
 -14   1   1      124.56      120.46      3.94 o
 -13   1   1        5.96        8.13      1.93 o
 -12   1   1      587.04      601.45      8.27 o
 -11   1   1       87.38       92.29      2.63 o
 -10   1   1      186.64      194.47      5.43 o
  -9   1   1        0.03       -1.34      1.34 o
  -8   1   1      525.04      594.03     10.87 o
  -7   1   1     1437.61     1791.20     27.23 o
  -6   1   1      863.50     1143.55     18.10 o
  -5   1   1      168.05      194.59      5.06 o
  -4   1   1    13559.34    14915.21    161.04 o
  -3   1   1      617.53      615.27      6.93 o
  -2   1   1    44840.09    47211.83    474.76 o
  -1   1   1       48.50       25.49      2.14 o
   0   1   1       30.79       39.29      1.38 o
   1   1   1        1.59        4.30      0.94 o
   2   1   1     9730.99    10570.48     95.82 o
   3   1   1    46801.08    49055.62    695.46 o
   4   1   1      460.77      648.44     10.87 o
   5   1   1      195.53      255.07      6.33 o
   6   1   1     2932.52     3077.96     45.17 o
   7   1   1      883.76      922.82     15.19 o
   8   1   1      436.00      548.37     10.04 o
   9   1   1        4.98       10.90      1.27 o
  10   1   1      902.86      917.35     11.30 o
  11   1   1       25.17       30.11      1.61 o
  12   1   1       94.52       93.01      3.56 o
  13   1   1       95.51       81.79      3.07 o
  14   1   1      126.51      131.42      4.79 o
  15   1   1        4.18        1.50      2.59 o
  16   1   1       80.84       74.74      3.98 o
  17   1   1       19.28       16.62      2.95 o
  18   1   1        5.56       -2.15      3.34 o
  19   1   1      171.84      172.30      7.37 o
  20   1   1        2.80       -3.45      3.45 o
  21   1   1      162.06      165.00      7.07 o
  22   1   1       33.80       35.96      6.51 o
  23   1   1       77.84       80.04      9.30 o
  24   1   1       81.82       89.86      8.78 o
 -24   2   1        5.73        1.52      4.20 o
 -23   2   1        0.17       -3.79      3.79 o
 -22   2   1       28.96       31.53      4.77 o
 -21   2   1        1.26       -3.30      3.45 o
 -20   2   1        0.31       -1.38      3.90 o
 -19   2   1        0.49       -3.01      3.06 o
 -18   2   1       59.95       57.16      4.82 o
 -17   2   1       66.49       68.72      4.82 o
 -16   2   1       54.71       48.87      4.47 o
 -15   2   1      571.43      563.73     13.29 o
 -14   2   1        4.41       -0.96      2.38 o
 -13   2   1      170.02      178.24      6.47 o
 -12   2   1      410.23      474.79     10.70 o
 -11   2   1     1162.95     1319.30     19.65 o
 -10   2   1      410.59      505.83      9.15 o
  -9   2   1      366.70      344.58      6.06 o
  -8   2   1      223.62      238.97      4.73 o
  -7   2   1    15568.28    16987.88    196.96 o
  -6   2   1     2651.64     3092.86     32.16 o
  -5   2   1       42.58       42.30      1.59 o
  -4   2   1       84.83       48.75      2.17 o
  -3   2   1       21.78       25.07      1.34 o
  -2   2   1     1265.18     1423.80     14.68 o
  -1   2   1     1811.92     1820.71     19.49 o
   0   2   1     1344.00     1566.95     16.94 o
   1   2   1     3627.76     3642.73     35.38 o
   2   2   1      209.57      193.29      3.80 o
   3   2   1     3924.67     4498.57     46.03 o
   4   2   1      124.29      146.74      5.47 o
   5   2   1      693.03      708.58      8.92 o
   6   2   1     2246.32     2528.48     30.93 o
   7   2   1     2296.75     2632.44     35.57 o
   8   2   1     5413.00     5587.17     81.79 o
   9   2   1      170.08      138.69      5.39 o
  10   2   1       59.01       70.54      4.14 o
  11   2   1     1074.53     1172.47     20.42 o
  12   2   1      497.23      510.49     11.20 o
  13   2   1      104.92       84.24      8.27 o
  14   2   1      894.63      890.14     15.95 o
  15   2   1       53.67       53.52      6.05 o
  16   2   1      374.00      364.45      9.98 o
  17   2   1        0.00       -1.46      3.02 o
  18   2   1        3.53       -0.83      3.41 o
  19   2   1      165.97      147.26      6.66 o
  20   2   1       23.11       17.69      5.11 o
  21   2   1       27.61       34.16      4.36 o
  22   2   1        4.98        0.56      3.90 o
  23   2   1       24.41       27.97      4.77 o
  24   2   1        0.67       -0.16      4.06 o
 -23   3   1        1.85        2.29      3.20 o
 -22   3   1        1.77       -1.84      4.22 o
 -21   3   1        2.83        2.97      2.88 o
 -20   3   1       68.98       69.40      4.12 o
 -19   3   1       34.05       32.46      3.36 o
 -18   3   1        0.11        3.46      2.21 o
 -17   3   1      332.99      324.68     13.90 o
 -16   3   1      296.18      294.94     12.85 o
 -15   3   1      166.15      179.46      5.47 o
 -14   3   1       48.23       46.15      3.12 o
 -13   3   1       90.69       90.40      5.05 o
 -12   3   1     1741.23     1784.95     23.74 o
 -11   3   1        0.94       -0.73      1.96 o
 -10   3   1      314.18      310.41      6.35 o
  -9   3   1      187.28      177.43      4.64 o
  -8   3   1      122.01      124.12      3.80 o
  -7   3   1       69.36       75.33      2.31 o
  -6   3   1      287.90      304.52      4.93 o
  -5   3   1      362.72      367.83      7.59 o
  -4   3   1      602.75      570.46      7.70 o
  -3   3   1        7.33        2.28      1.29 o
  -2   3   1     3228.28     3460.15     36.43 o
  -1   3   1        0.25       -1.18      1.18 o
   0   3   1       19.66       20.63      1.67 o
   1   3   1       28.29       37.65      3.22 o
   2   3   1      447.87      477.23      6.43 o
   3   3   1      127.90       85.97      2.54 o
   4   3   1     1031.28      902.75     11.67 o
   5   3   1      281.33      303.45      4.88 o
   6   3   1       36.83       29.54      1.63 o
   7   3   1        0.00       -1.48      1.48 o
   8   3   1        8.69       20.91      1.98 o
   9   3   1       41.85       28.56      3.17 o
  10   3   1       75.91       67.90      3.04 o
  11   3   1     1487.02     1447.23     19.69 o
  12   3   1      319.21      322.90      6.52 o
  13   3   1      828.02      812.99     15.61 o
  14   3   1      108.11       88.94      6.64 o
  15   3   1      105.70       98.28     10.63 o
  16   3   1      150.99      148.37     10.09 o
  17   3   1       11.62       11.74     11.96 o
  18   3   1      165.50      153.75     10.68 o
  19   3   1        1.09        6.11      5.86 o
  20   3   1       28.31       20.39     10.63 o
  21   3   1        0.62       -0.10      5.89 o
  22   3   1        0.80        4.50      6.22 o
  23   3   1        1.94        5.31      8.64 o
 -22   4   1       39.43       92.33     14.61 o
 -21   4   1       90.35       90.83      6.54 o
 -20   4   1       66.89       46.75      4.17 o
 -19   4   1       44.66       48.10      9.96 o
 -18   4   1        8.07       11.52      4.26 o
 -17   4   1      142.76      164.90     12.33 o
 -16   4   1       43.20       44.25      4.10 o
 -15   4   1       67.96       75.97      4.50 o
 -14   4   1        9.85        2.16      2.90 o
 -13   4   1       24.10       15.97      2.81 o
 -12   4   1      118.79      110.96      4.85 o
 -11   4   1        6.72        5.28      3.25 o
 -10   4   1        2.26        1.01      2.35 o
  -9   4   1        7.60        5.89      2.46 o
  -8   4   1       55.29       42.35      3.04 o
  -7   4   1      694.56      705.90     10.59 o
  -6   4   1      306.06      278.68      5.72 o
  -5   4   1       36.33       32.89      2.22 o
  -4   4   1      156.93      147.37      3.73 o
  -3   4   1        8.23        5.30      1.62 o
  -2   4   1      155.20      127.12      3.79 o
  -1   4   1      168.99      157.47      4.16 o
   0   4   1      744.17      731.05     10.64 o
   1   4   1      501.67      482.77      8.36 o
   2   4   1       18.38       14.18      1.74 o
   3   4   1       19.47       23.12      2.00 o
   4   4   1      165.97      165.12      4.18 o
   5   4   1       44.52       48.95      2.47 o
   6   4   1      744.25      700.66      9.83 o
   7   4   1      234.97      235.67      4.76 o
   8   4   1      237.58      223.88      6.08 o
   9   4   1       66.00       53.04      3.36 o
  10   4   1      393.65      363.77      7.76 o
  11   4   1      161.50      155.98      6.19 o
  12   4   1        0.64        0.56      2.43 o
  13   4   1       38.83       41.45      3.40 o
  14   4   1        0.03       -0.42      2.67 o
  15   4   1       39.73       38.65      3.72 o
  16   4   1      251.77      249.93     20.55 o
  17   4   1       69.72       49.42      5.28 o
  18   4   1       56.70       52.48     11.96 o
  19   4   1        0.26        5.31      8.64 o
  20   4   1        5.28       -0.66      7.97 o
  21   4   1       22.17       25.91     10.63 o
 -20   5   1       33.72       39.85      7.31 o
 -19   5   1       11.08       20.31      5.73 o
 -18   5   1        2.01        4.97      4.69 o
 -17   5   1        1.79       -0.53      3.90 o
 -16   5   1       79.90       90.85     12.72 o
 -15   5   1       88.02      118.65      6.29 o
 -14   5   1       15.71       20.03      4.07 o
 -13   5   1        8.38        8.03      4.32 o
 -12   5   1      232.35      243.32      7.78 o
 -11   5   1       29.42       37.19      4.07 o
 -10   5   1        0.06       -0.80      2.99 o
  -9   5   1       60.67       63.09      3.09 o
  -8   5   1        0.00       -2.05      2.07 o
  -7   5   1       38.32       29.04      2.95 o
  -6   5   1        7.22        7.31      2.73 o
  -5   5   1       39.46       43.76      3.67 o
  -4   5   1       27.04       26.62      3.29 o
  -3   5   1        7.59       -2.17      2.68 o
  -2   5   1      128.38      115.42      4.85 o
  -1   5   1       66.09       63.23      4.00 o
   0   5   1        6.01        1.81      2.33 o
   1   5   1      255.30      256.56      6.90 o
   2   5   1      133.20      144.60      5.39 o
   3   5   1      396.54      386.34      8.45 o
   4   5   1        6.96        4.21      2.92 o
   5   5   1        8.23        9.09      2.86 o
   6   5   1       16.47       13.73      2.54 o
   7   5   1        0.59       -2.61      4.07 o
   8   5   1       61.67       58.61      2.94 o
   9   5   1        2.01        0.46      2.91 o
  10   5   1        1.13        2.84      3.27 o
  11   5   1        8.74        8.52      3.29 o
  12   5   1       56.96       55.52      5.09 o
  13   5   1        8.51       11.23      3.62 o
  14   5   1        6.77       -0.48      3.35 o
  15   5   1       46.12       44.45      5.05 o
  16   5   1        0.09        2.69      6.74 o
  17   5   1       13.60       15.97      9.63 o
  18   5   1        5.33       14.52      5.31 o
  19   5   1        0.36       -0.66      4.98 o
 -17   6   1        1.03       -2.76      5.63 o
 -16   6   1        2.47       -1.36      4.75 o
 -15   6   1        1.57        3.68      4.44 o
 -14   6   1       96.96      132.20      7.67 o
 -13   6   1        5.09        6.14      4.23 o
 -12   6   1       10.33       12.26      4.29 o
 -11   6   1       44.12       50.85      5.18 o
 -10   6   1       53.53       63.30      5.44 o
  -9   6   1        1.51        4.07      3.13 o
  -8   6   1        5.57        5.89      3.33 o
  -7   6   1       18.59       29.55      3.84 o
  -6   6   1       54.02       70.06      5.15 o
  -5   6   1       12.25        7.76      3.80 o
  -4   6   1       80.75       79.32      6.00 o
  -3   6   1       19.58       19.28      4.60 o
  -2   6   1        9.10        3.52      4.22 o
  -1   6   1       17.10       17.63      4.71 o
   0   6   1        6.27        3.01      4.28 o
   1   6   1      190.79      168.38      8.02 o
   2   6   1        1.08        3.38      4.12 o
   3   6   1      244.71      244.29      9.25 o
   4   6   1      126.86      115.88      6.07 o
   5   6   1        6.47        1.73      3.70 o
   6   6   1        5.86        2.54      3.22 o
   7   6   1       28.33       29.07      3.64 o
   8   6   1        0.43        4.40      3.18 o
   9   6   1        0.98       -2.74      2.74 o
  10   6   1       86.01       82.63      5.79 o
  11   6   1        3.65        2.99      6.01 o
  12   6   1        1.60       -3.92      3.92 o
  13   6   1        1.16       -4.13      4.13 o
  14   6   1        3.90       -4.10      4.38 o
  15   6   1        0.15        3.11      4.74 o
  16   6   1       11.67       15.14      6.63 o
 -12   7   1       24.92       13.98      6.62 o
 -11   7   1       16.85       19.08      6.19 o
 -10   7   1        0.08        8.29      5.67 o
  -9   7   1      117.63      151.97     14.92 o
  -8   7   1      149.17      162.53      9.20 o
  -7   7   1        1.17        5.79      4.98 o
  -6   7   1       44.41       73.23      6.80 o
  -5   7   1       67.71       89.02      7.67 o
  -4   7   1      135.05      106.86      7.43 o
  -3   7   1        9.31       10.00      4.97 o
  -2   7   1        5.61        3.45      7.19 o
  -1   7   1        0.16        3.10      4.46 o
   0   7   1        0.94       -4.06      4.06 o
   1   7   1        2.91        0.91      4.44 o
   2   7   1        3.99        6.42      4.69 o
   3   7   1       94.47       81.09      6.78 o
   4   7   1      111.14      107.54      7.38 o
   5   7   1      174.50      182.78     11.31 o
   6   7   1        3.26        6.97      6.81 o
   7   7   1        9.48        3.17      4.85 o
   8   7   1       13.31        1.24      5.20 o
   9   7   1        3.72       -1.03      5.11 o
  10   7   1        1.74       -3.25      5.39 o
  11   7   1        0.01       -4.86      4.86 o
  12   7   1        3.65        4.59      5.64 o
  -4   8   1       53.59       70.49      7.40 o
  -3   8   1        7.05       15.96      5.95 o
  -2   8   1       26.63       29.11      6.44 o
  -1   8   1        0.06        2.27      5.35 o
   0   8   1      124.45      130.84      8.96 o
   1   8   1        4.57        3.62      5.30 o
   2   8   1        7.02        6.21      5.61 o
   3   8   1        0.84        1.54      5.11 o
 -24   0   2       78.97       69.08     11.96 o
 -22   0   2       79.45       80.37     11.29 o
 -20   0   2        8.69        1.33      6.64 o
 -18   0   2       98.91       83.03      9.30 o
 -16   0   2      446.39      451.64      9.96 o
 -14   0   2       10.88       14.65      2.02 o
 -12   0   2      840.46      887.03     14.60 o
 -10   0   2     1520.32     1544.13     23.49 o
  -8   0   2     4151.19     3849.68     55.55 o
  -6   0   2    15372.78    16523.93    233.40 o
  -4   0   2    59698.48    64908.13    920.30 o
  -2   0   2       30.64       25.45      1.00 o
   0   0   2     6368.13       -0.66      0.66 o
   2   0   2      113.54      118.13      2.68 o
   4   0   2        2.03        3.04      0.63 o
   6   0   2     3617.01     3765.00     48.36 o
   8   0   2       48.59       61.50      2.19 o
  10   0   2      246.75      250.67      9.78 o
  12   0   2       47.98       48.34      2.97 o
  14   0   2      235.38      237.14     12.62 o
  16   0   2      154.78      147.46     11.29 o
  18   0   2      109.82       83.03      9.96 o
  20   0   2      262.43      257.73     17.27 o
  22   0   2      540.59      594.50     28.56 o
  24   0   2      105.15      124.21     13.28 o
 -25   1   2        0.01       -0.89      6.22 o
 -24   1   2       13.98        4.09      7.97 o
 -23   1   2        0.34       -3.44      3.44 o
 -22   1   2       11.75        1.62      6.19 o
 -21   1   2       28.54       22.99      4.39 o
 -20   1   2        0.00        2.34      3.55 o
 -19   1   2       55.49       68.73      5.13 o
 -18   1   2       49.24       49.46      5.39 o
 -17   1   2        4.68        3.28      3.02 o
 -16   1   2        4.03        1.77      2.56 o
 -15   1   2        9.30        6.60      2.29 o
 -14   1   2        4.73        0.81      1.55 o
 -13   1   2      495.26      435.56      6.74 o
 -12   1   2      271.51      340.16      5.59 o
 -11   1   2      797.64      739.19      9.75 o
 -10   1   2     2203.50     2307.19     52.95 o
  -9   1   2     1983.95     2329.11     35.37 o
  -8   1   2     2101.75     2563.80     38.44 o
  -7   1   2       77.49       98.19      2.17 o
  -6   1   2     1297.01     1494.29     18.56 o
  -5   1   2    12578.49    13500.20    144.86 o
  -4   1   2    42433.93    46434.77    466.43 o
  -3   1   2     4277.64     4207.68     40.32 o
  -2   1   2     1871.21     2405.69     24.78 o
  -1   1   2        2.08       15.48      1.12 o
   0   1   2       10.05       14.99      0.75 o
   1   1   2       17.69       48.75      1.35 o
   2   1   2     1752.01     1813.45     16.93 o
   3   1   2        9.27        5.84      2.03 o
   4   1   2       84.45       77.41      2.73 o
   5   1   2       20.86        6.89      1.39 o
   6   1   2      222.17      217.28      4.98 o
   7   1   2      112.20      116.17      4.31 o
   8   1   2        2.24        7.50      1.41 o
   9   1   2      391.93      407.53      7.30 o
  10   1   2       26.76       35.09      1.84 o
  11   1   2      492.32      507.05      9.34 o
  12   1   2       12.29        9.73      1.70 o
  13   1   2       74.06       72.18      2.93 o
  14   1   2       27.93       24.82      2.13 o
  15   1   2        3.95       -2.21      2.21 o
  16   1   2        3.19       -3.03      3.03 o
  17   1   2      327.39      335.83      8.02 o
  18   1   2      109.85      117.28      6.12 o
  19   1   2      546.27      574.58     13.76 o
  20   1   2       11.62       20.96     12.61 o
  21   1   2       40.18       47.66      6.86 o
  22   1   2       26.14       30.73      6.38 o
  23   1   2       59.60       59.40      8.30 o
  24   1   2        4.07        6.46      7.64 o
 -24   2   2        0.52        0.33      4.20 o
 -23   2   2        6.35        7.18      5.61 o
 -22   2   2        8.35        8.58      3.84 o
 -21   2   2        3.74        5.24      3.74 o
 -20   2   2        0.01       -0.61      3.49 o
 -19   2   2       19.76       23.73      4.08 o
 -18   2   2        0.04       -3.02      3.02 o
 -17   2   2       38.84       33.47      6.64 o
 -16   2   2      161.36      160.05      6.61 o
 -15   2   2       18.58        9.89      3.14 o
 -14   2   2      436.85      478.02     12.90 o
 -13   2   2        1.92       -1.40      2.07 o
 -12   2   2      120.81      125.86      4.34 o
 -11   2   2        0.38       -1.01      2.56 o
 -10   2   2       19.06       10.37      3.64 o
  -9   2   2      255.59      283.35      5.40 o
  -8   2   2     1154.06     1138.24     15.26 o
  -7   2   2       54.39       93.13      7.17 o
  -6   2   2      673.78      665.06      8.10 o
  -5   2   2        9.61       13.21      1.14 o
  -4   2   2       17.63       16.74      1.58 o
  -3   2   2     1455.89     1580.60     16.13 o
  -2   2   2       67.62       80.18      2.05 o
  -1   2   2      543.06      594.69      7.34 o
   0   2   2     3230.59     3029.97     31.50 o
   1   2   2      234.78      255.32      3.73 o
   2   2   2     1195.37     1148.04     12.78 o
   3   2   2      128.41      196.25      3.45 o
   4   2   2      516.75      549.13      6.71 o
   5   2   2       42.55       51.75      1.95 o
   6   2   2      262.35      324.07      5.37 o
   7   2   2        0.10        0.66      1.79 o
   8   2   2       38.06       35.44      3.06 o
   9   2   2      462.42      431.85      9.46 o
  10   2   2       65.39       56.01      3.73 o
  11   2   2        4.24        2.82      2.66 o
  12   2   2       75.57       65.57      4.30 o
  13   2   2       43.17       35.49      4.22 o
  14   2   2      653.31      630.62     24.01 o
  15   2   2        0.12        7.49      5.10 o
  16   2   2      162.49      167.03      9.83 o
  17   2   2      228.78      227.74      7.80 o
  18   2   2       51.51       47.43      4.46 o
  19   2   2        0.72        3.68      3.99 o
  20   2   2        4.63        3.11      3.52 o
  21   2   2       18.64       17.18      3.98 o
  22   2   2       49.14       56.25      8.09 o
  23   2   2        0.23       -0.09      3.83 o
 -23   3   2        1.15       -0.66      3.29 o
 -22   3   2        9.41        5.28      3.20 o
 -21   3   2        6.70        7.76      5.27 o
 -20   3   2        3.22        0.38      2.89 o
 -19   3   2        4.31       11.24      2.53 o
 -18   3   2       12.37       14.40      2.68 o
 -17   3   2       56.46       54.60      4.55 o
 -16   3   2       17.77       17.54      3.00 o
 -15   3   2        0.12       -2.98      2.98 o
 -14   3   2       62.31       65.73      3.65 o
 -13   3   2      105.22       94.00      8.07 o
 -12   3   2        2.28       -0.36      2.62 o
 -11   3   2       51.65       55.65      3.02 o
 -10   3   2      129.80      125.40      4.04 o
  -9   3   2      322.73      318.73      6.39 o
  -8   3   2       52.33       63.85      2.55 o
  -7   3   2        9.31        8.41      1.34 o
  -6   3   2      386.53      417.47      6.21 o
  -5   3   2      148.22      133.23      5.33 o
  -4   3   2      204.33      196.02      3.55 o
  -3   3   2     3194.81     3366.70     35.55 o
  -2   3   2        4.96        5.43      1.62 o
  -1   3   2      183.12      181.75      3.84 o
   0   3   2       11.44       14.91      1.53 o
   1   3   2       21.92       23.03      1.82 o
   2   3   2     1411.43     1620.67     16.29 o
   3   3   2     1315.34     1515.39     17.16 o
   4   3   2      495.70      553.28      7.46 o
   5   3   2      907.37      861.46     10.52 o
   6   3   2      120.96      110.85      2.55 o
   7   3   2       13.29       13.18      1.70 o
   8   3   2      621.44      644.22     10.12 o
   9   3   2      470.20      436.67      7.58 o
  10   3   2       83.58       81.52      3.29 o
  11   3   2        0.80       -3.02      3.02 o
  12   3   2     1050.96     1057.96     17.15 o
  13   3   2      223.65      258.82     10.34 o
  14   3   2      676.69      696.99     17.62 o
  15   3   2        0.01        2.75      4.92 o
  16   3   2       92.12       93.71      8.64 o
  17   3   2       95.40       93.56      8.68 o
  18   3   2       18.11       26.63      6.53 o
  19   3   2       15.50       20.29      6.70 o
  20   3   2       22.75       20.25      6.70 o
  21   3   2       21.21       11.82      6.70 o
  22   3   2        0.01       -0.38      6.38 o
 -22   4   2       81.29       83.58      5.26 o
 -21   4   2       35.73       34.72      4.97 o
 -20   4   2        0.77       -3.20      3.20 o
 -19   4   2        0.74        5.76      4.16 o
 -18   4   2       29.56       39.55      4.13 o
 -17   4   2        4.02        2.62      4.06 o
 -16   4   2       11.59       12.44      3.96 o
 -15   4   2       11.58        8.52      3.04 o
 -14   4   2       51.06       56.96      7.09 o
 -13   4   2        4.21        1.53      2.54 o
 -12   4   2        8.82        7.52      2.71 o
 -11   4   2        1.91       -0.18      2.37 o
 -10   4   2        0.15       -3.54      3.54 o
  -9   4   2       58.75       55.38      2.47 o
  -8   4   2       73.59       82.97      3.76 o
  -7   4   2        9.39        7.24      1.93 o
  -6   4   2       44.71       45.84      2.57 o
  -5   4   2      114.06      116.15      3.77 o
  -4   4   2      190.56      205.80      4.38 o
  -3   4   2       75.64       87.27      3.19 o
  -2   4   2       19.38       16.04      2.13 o
  -1   4   2      557.67      556.40      8.33 o
   0   4   2      514.69      519.81      8.10 o
   1   4   2      249.47      253.88      5.30 o
   2   4   2      112.77      121.38      3.48 o
   3   4   2        6.84       11.52      1.86 o
   4   4   2      337.71      313.45      5.89 o
   5   4   2       61.44       72.12      3.74 o
   6   4   2      102.96      117.00      5.02 o
   7   4   2     1566.51     1589.15     20.08 o
   8   4   2      184.41      145.87      5.10 o
   9   4   2      158.74      175.13      5.40 o
  10   4   2        0.01        0.11      2.49 o
  11   4   2       20.49       13.99      2.81 o
  12   4   2       96.80       81.17      4.08 o
  13   4   2        8.23        6.96      2.67 o
  14   4   2       11.28        0.38      2.64 o
  15   4   2       10.75       10.50      2.88 o
  16   4   2        0.11       -0.89      3.56 o
  17   4   2        0.93       -3.99      8.64 o
  18   4   2       47.79       29.89     10.63 o
  19   4   2       33.48       36.53     10.63 o
  20   4   2        0.40        3.32      9.30 o
  21   4   2        3.02       -7.97      7.97 o
 -20   5   2       15.94       16.03      5.88 o
 -19   5   2        9.28        4.16      9.96 o
 -18   5   2        3.41       10.54      5.13 o
 -17   5   2       10.69       20.34      4.60 o
 -16   5   2       13.81       22.86      7.14 o
 -15   5   2        8.70        5.12      3.77 o
 -14   5   2        0.00        1.33      3.73 o
 -13   5   2       51.65       56.91      4.64 o
 -12   5   2        8.75        9.32      3.39 o
 -11   5   2        7.93       13.63      3.45 o
 -10   5   2       55.05       63.33      3.45 o
  -9   5   2        3.80       -0.07      2.24 o
  -8   5   2        2.66       -2.42      2.42 o
  -7   5   2        0.71       -2.41      2.41 o
  -6   5   2       19.96       18.79      3.02 o
  -5   5   2        7.13        4.69      2.80 o
  -4   5   2      427.64      388.61      8.59 o
  -3   5   2        2.76        3.08      2.74 o
  -2   5   2        5.94        0.09      2.72 o
  -1   5   2      121.55      107.51      4.47 o
   0   5   2        5.64        1.82      2.74 o
   1   5   2       30.69       28.19      3.35 o
   2   5   2      586.58      591.79     11.44 o
   3   5   2      219.45      211.43      6.49 o
   4   5   2     1197.34     1195.99     18.11 o
   5   5   2      256.41      280.32      7.22 o
   6   5   2        0.29        4.94      2.46 o
   7   5   2       54.72       52.31      3.36 o
   8   5   2       63.63       58.48      2.84 o
   9   5   2      157.85      169.68      6.58 o
  10   5   2      128.28      112.01      5.43 o
  11   5   2      185.46      169.21      6.89 o
  12   5   2      129.20      145.89      7.20 o
  13   5   2       28.19       30.87      4.19 o
  14   5   2        9.78        8.24      3.65 o
  15   5   2        1.46       -3.55      3.55 o
  16   5   2       15.52       12.51      6.31 o
  17   5   2       10.27        7.53      4.75 o
  18   5   2        0.33       -4.98      4.98 o
  19   5   2       14.37       15.94     10.63 o
 -17   6   2       13.69       12.05      5.15 o
 -16   6   2        0.09       -2.22      4.66 o
 -15   6   2       48.51       36.97      5.60 o
 -14   6   2       10.74        7.39      4.66 o
 -13   6   2       83.80      105.45      7.95 o
 -12   6   2        7.03        4.85      4.23 o
 -11   6   2        2.76        0.92      3.88 o
 -10   6   2        2.08        5.10      3.09 o
  -9   6   2       33.09       47.65      4.15 o
  -8   6   2       22.03       25.31      3.85 o
  -7   6   2        8.14        6.36      3.56 o
  -6   6   2       11.21        1.65      3.63 o
  -5   6   2       47.18       58.72      5.47 o
  -4   6   2       71.51       74.65      5.85 o
  -3   6   2        1.83        0.99      4.02 o
  -2   6   2       11.84       20.88      5.56 o
  -1   6   2      458.75      465.86     12.70 o
   0   6   2      197.98      214.35      9.18 o
   1   6   2      810.79      793.70     17.58 o
   2   6   2      130.24      139.19      7.25 o
   3   6   2        5.84       15.73      4.34 o
   4   6   2       60.01       60.31      4.96 o
   5   6   2       63.50       57.69      4.38 o
   6   6   2       25.20       26.90      3.76 o
   7   6   2        2.45       -1.46      2.90 o
   8   6   2       27.62       31.27      3.67 o
   9   6   2       55.08       64.18      5.33 o
  10   6   2       19.17       22.42      4.63 o
  11   6   2        8.34        2.90      3.92 o
  12   6   2        8.39        4.36      3.89 o
  13   6   2       11.59        3.70      4.46 o
  14   6   2       44.58       37.51      5.29 o
  15   6   2       87.55      118.00      7.90 o
  16   6   2       39.68       49.39      7.62 o
 -13   7   2        1.22        1.71      7.97 o
 -12   7   2        0.56        8.22      5.84 o
 -11   7   2        0.02        0.49      5.44 o
 -10   7   2      104.22      123.77      7.25 o
  -9   7   2       17.93       27.33      5.53 o
  -8   7   2       48.47       60.26      9.06 o
  -7   7   2       18.14       11.82      5.43 o
  -6   7   2      151.00      156.43      9.59 o
  -5   7   2       41.82       40.36      6.04 o
  -4   7   2       79.99      100.93      7.42 o
  -3   7   2        2.59        9.07      4.83 o
  -2   7   2        1.03        4.29      4.71 o
  -1   7   2        0.25       -1.15      4.44 o
   0   7   2        1.36        5.29      4.61 o
   1   7   2        1.25       -4.27      4.27 o
   2   7   2       43.86       51.71      6.04 o
   3   7   2        2.70       -0.40      5.73 o
   4   7   2        0.01       -4.52      4.52 o
   5   7   2       64.29       67.45      6.69 o
   6   7   2        9.34        8.77      4.90 o
   7   7   2        0.84       -4.06      4.06 o
   8   7   2        0.11       -5.46      5.46 o
   9   7   2        0.55       -0.46      5.29 o
  10   7   2        0.03        3.30      5.60 o
  11   7   2        5.02        2.78      5.65 o
  12   7   2        2.22        2.12      5.79 o
  -4   8   2       17.65       13.47      7.05 o
  -3   8   2        3.04        1.26      5.50 o
  -2   8   2        6.28       22.54      5.96 o
  -1   8   2       10.96       12.01      6.98 o
   0   8   2        6.90       12.12      5.65 o
   1   8   2        0.62        6.01      5.53 o
   2   8   2        1.17        1.09      6.42 o
   3   8   2        0.93        5.52      5.34 o
 -25   0   3        9.08        3.99      8.64 o
 -23   0   3       16.42       13.28      9.30 o
 -21   0   3       10.64       16.61      7.97 o
 -19   0   3       41.44       30.56      7.31 o
 -17   0   3      176.12      178.32      8.53 o
 -15   0   3     1350.67     1319.18     24.26 o
 -13   0   3       77.71       93.70      3.61 o
 -11   0   3       10.45       13.36      1.92 o
  -9   0   3      153.81      159.63      5.85 o
  -7   0   3        0.48       14.14      2.07 o
  -5   0   3    27036.70    28527.76    441.32 o
  -3   0   3     5307.14     5903.29     84.11 o
  -1   0   3        0.24        3.39      0.47 o
   1   0   3      818.54      782.52     10.69 o
   3   0   3     2024.59     2181.16     36.56 o
   5   0   3     3143.22     3145.64     41.49 o
   7   0   3      510.08      426.92      6.39 o
   9   0   3      312.27      340.55      6.28 o
  11   0   3        0.94       -1.52      1.52 o
  13   0   3       24.04       23.57      2.27 o
  15   0   3      254.12      237.14     13.28 o
  17   0   3       11.76       11.96      6.64 o
  19   0   3      495.74      536.71     24.58 o
  21   0   3      208.40      235.14     16.61 o
  23   0   3        2.22        0.66      7.97 o
 -25   1   3        1.66       -2.52      5.75 o
 -24   1   3        0.92        2.82      5.86 o
 -23   1   3        4.83        2.13      3.94 o
 -22   1   3        0.19       -3.53      3.74 o
 -21   1   3       32.35       31.25      5.49 o
 -20   1   3      195.85      209.29      8.15 o
 -19   1   3       89.43       79.37      5.25 o
 -18   1   3       50.05       53.47      4.52 o
 -17   1   3      185.84      168.41      6.96 o
 -16   1   3       39.62       34.13      3.66 o
 -15   1   3       37.37       32.28      2.87 o
 -14   1   3      113.32      127.98      3.66 o
 -13   1   3        0.19        0.11      1.35 o
 -12   1   3      716.05      687.45      9.37 o
 -11   1   3       43.83       55.19      2.81 o
 -10   1   3     7184.50     7466.37     80.91 o
  -9   1   3        4.18        8.85      2.75 o
  -8   1   3      111.62       96.42      2.63 o
  -7   1   3     1364.47     1571.87     19.64 o
  -6   1   3     2324.07     2772.66     33.35 o
  -5   1   3      565.33      666.54      8.44 o
  -4   1   3     1921.45     2276.79     23.72 o
  -3   1   3    40432.18    44252.89    418.99 o
  -2   1   3        5.34       29.85      1.07 o
  -1   1   3      687.12      804.90      7.98 o
   0   1   3       28.33       16.15      1.19 o
   1   1   3      649.30      658.24      6.98 o
   2   1   3      302.32      238.27      3.99 o
   3   1   3     1858.97     2024.58     18.99 o
   4   1   3     1083.53     1146.29     15.92 o
   5   1   3      104.38       80.49      2.89 o
   6   1   3      930.30      898.37     14.69 o
   7   1   3       65.98       73.77      2.99 o
   8   1   3       61.17       67.58      2.61 o
   9   1   3       67.20       62.37      2.22 o
  10   1   3      407.78      376.91      9.39 o
  11   1   3       75.60       71.15      3.41 o
  12   1   3      173.13      152.52      4.28 o
  13   1   3        9.34       -1.11      1.60 o
  14   1   3      165.06      164.22      4.46 o
  15   1   3        0.01       -2.19      2.19 o
  16   1   3        4.50       -1.35      3.45 o
  17   1   3      191.97      200.10      6.23 o
  18   1   3      178.73      182.73      7.23 o
  19   1   3        8.96       20.14      6.16 o
  20   1   3      465.26      532.54     15.46 o
  21   1   3       98.76      116.34      8.45 o
  22   1   3        0.81        5.11      5.26 o
  23   1   3        9.29        9.54      5.75 o
  24   1   3       29.00       38.71     12.62 o
 -24   2   3        2.78       -2.61      4.13 o
 -23   2   3       13.59       16.21      3.95 o
 -22   2   3       77.26       79.96      5.20 o
 -21   2   3       10.13       12.19      3.43 o
 -20   2   3       11.82       10.05      3.45 o
 -19   2   3        2.46       -1.02      3.28 o
 -18   2   3       37.40       36.12      4.25 o
 -17   2   3       22.00       12.13      3.38 o
 -16   2   3        0.01       -0.12      2.97 o
 -15   2   3      284.72      280.41      6.61 o
 -14   2   3        6.61        6.67      2.88 o
 -13   2   3      315.45      295.24      6.94 o
 -12   2   3        3.83        5.48      2.41 o
 -11   2   3       13.32       10.41      2.52 o
 -10   2   3     1140.85     1218.62     16.48 o
  -9   2   3      158.46      157.97      4.24 o
  -8   2   3      742.99      784.43      9.44 o
  -7   2   3    13401.77    14337.00    143.87 o
  -6   2   3     2200.48     2559.71     33.52 o
  -5   2   3      199.56      165.78      3.19 o
  -4   2   3      264.60      295.88      4.58 o
  -3   2   3     2831.71     3176.72     33.11 o
  -2   2   3     2586.52     2994.41     29.55 o
  -1   2   3     1455.38     1504.66     16.44 o
   0   2   3     1015.79      926.33     10.08 o
   1   2   3      200.15      252.39      3.92 o
   2   2   3     5300.05     5840.27     59.38 o
   3   2   3      390.87      384.90      5.14 o
   4   2   3       77.41       52.62      1.54 o
   5   2   3       59.67       81.50      2.40 o
   6   2   3       12.96       17.50      1.50 o
   7   2   3      441.14      450.26      7.99 o
   8   2   3     1003.75      978.44     17.27 o
   9   2   3       85.32       71.22      3.89 o
  10   2   3      144.60      117.61      5.06 o
  11   2   3      527.90      548.78     11.45 o
  12   2   3      290.26      298.64      8.21 o
  13   2   3       13.26        7.83      3.57 o
  14   2   3      124.26      131.30      8.60 o
  15   2   3     1683.59     1674.73     40.36 o
  16   2   3      219.05      250.90     15.28 o
  17   2   3      691.59      700.86     24.60 o
  18   2   3        9.74       17.56      3.57 o
  19   2   3       46.01       47.13      7.21 o
  20   2   3       52.75       45.91      4.46 o
  21   2   3        0.62       -1.26      3.33 o
  22   2   3        1.87        0.00      3.52 o
  23   2   3       21.83       24.29      4.63 o
 -23   3   3       18.64       13.16      3.95 o
 -22   3   3        9.94       10.39      3.65 o
 -21   3   3        0.01        0.31      3.55 o
 -20   3   3        8.35       13.11      2.94 o
 -19   3   3        4.05        1.36      2.58 o
 -18   3   3      260.42      251.98      9.65 o
 -17   3   3        0.04        0.34      2.74 o
 -16   3   3        0.16        0.98      2.54 o
 -15   3   3        8.81       -0.12      3.24 o
 -14   3   3       11.02       11.77      3.24 o
 -13   3   3      239.59      235.11      8.37 o
 -12   3   3      869.95      870.67     13.36 o
 -11   3   3        5.52        2.88      1.94 o
 -10   3   3        3.16        4.48      2.77 o
  -9   3   3       15.65       12.30      1.41 o
  -8   3   3       67.76       54.36      2.15 o
  -7   3   3       99.98      118.59      3.04 o
  -6   3   3      119.71      119.75      3.15 o
  -5   3   3      872.16      894.92     11.84 o
  -4   3   3      806.14      752.39      8.70 o
  -3   3   3       71.45       56.26      3.62 o
  -2   3   3     5610.72     5881.00     60.56 o
  -1   3   3      684.75      725.69      9.39 o
   0   3   3        2.10        0.30      1.28 o
   1   3   3     1612.93     1750.76     19.52 o
   2   3   3     4106.23     4517.75     42.01 o
   3   3   3     1721.00     1733.27     20.63 o
   4   3   3       39.49       63.36      2.22 o
   5   3   3      359.68      300.16      4.77 o
   6   3   3       56.30       58.21      1.96 o
   7   3   3      199.25      170.30      4.33 o
   8   3   3      119.64      129.59      6.03 o
   9   3   3       97.28      107.16      5.08 o
  10   3   3      871.08      787.27     11.89 o
  11   3   3      409.93      374.64      6.89 o
  12   3   3     1199.69     1231.61     22.74 o
  13   3   3       57.97       60.83      6.00 o
  14   3   3        5.82        9.81      5.05 o
  15   3   3      114.32      103.49      8.42 o
  16   3   3       69.00       70.47      7.47 o
  17   3   3       22.74       16.06      8.64 o
  18   3   3       30.84       36.42      7.64 o
  19   3   3        8.04       18.88      6.38 o
  20   3   3       21.89       13.28      7.00 o
  21   3   3       10.61       11.70      6.51 o
  22   3   3       31.25       26.68      7.65 o
 -22   4   3        7.01       11.65      3.93 o
 -21   4   3        0.06        5.05      3.70 o
 -20   4   3        0.06        0.08      3.40 o
 -19   4   3       34.16       33.89      4.28 o
 -18   4   3       25.06       22.90      6.49 o
 -17   4   3      135.13      143.62      6.90 o
 -16   4   3       20.68       19.15      3.47 o
 -15   4   3        0.72        3.83      3.64 o
 -14   4   3       84.32       90.48      4.57 o
 -13   4   3        3.42        4.24      2.68 o
 -12   4   3       58.60       46.77      3.64 o
 -11   4   3        0.51       -2.33      2.33 o
 -10   4   3        1.34        0.14      1.51 o
  -9   4   3        3.91       -0.10      1.70 o
  -8   4   3      133.21      112.82      3.55 o
  -7   4   3      588.52      553.12      8.83 o
  -6   4   3      109.90      104.19      3.46 o
  -5   4   3      159.11      134.65      3.69 o
  -4   4   3       74.09       77.65      2.91 o
  -3   4   3        0.52       -1.26      1.26 o
  -2   4   3      313.41      297.52      5.75 o
  -1   4   3       39.48       40.09      2.58 o
   0   4   3     1995.71     2082.64     23.69 o
   1   4   3       15.01       13.31      2.11 o
   2   4   3      235.55      238.20      4.78 o
   3   4   3     1803.44     1827.01     20.99 o
   4   4   3       33.54       36.07      2.36 o
   5   4   3      187.93      165.30      4.37 o
   6   4   3      549.99      537.37      7.95 o
   7   4   3     4704.43     4763.96     50.02 o
   8   4   3       16.02       29.22      3.81 o
   9   4   3       46.88       44.43      3.31 o
  10   4   3      823.04      827.80     13.40 o
  11   4   3      223.64      222.73      6.26 o
  12   4   3       20.45       20.48      2.86 o
  13   4   3       18.80       17.92      3.00 o
  14   4   3        8.90        4.34      2.69 o
  15   4   3        5.69        5.95      3.14 o
  16   4   3        8.99        5.31      8.64 o
  17   4   3       33.80       35.87      9.96 o
  18   4   3       10.24       12.62      9.30 o
  19   4   3       19.79       13.28      9.96 o
  20   4   3        1.18       16.61      9.96 o
  21   4   3        0.02        9.96      8.64 o
 -20   5   3        4.35       -2.11      6.64 o
 -19   5   3        1.46        3.49      5.13 o
 -18   5   3       22.10       24.51      7.50 o
 -17   5   3       10.56       10.15      4.35 o
 -16   5   3       17.14        7.96      6.42 o
 -15   5   3        8.64        4.31      3.83 o
 -14   5   3        3.93       -0.35      3.31 o
 -13   5   3       13.83       15.43      3.65 o
 -12   5   3       48.41       48.30      4.29 o
 -11   5   3        1.22       -1.87      3.06 o
 -10   5   3       17.50       27.19      2.65 o
  -9   5   3        8.15        8.50      2.39 o
  -8   5   3       10.87        7.36      2.67 o
  -7   5   3       16.47        7.03      2.85 o
  -6   5   3        0.10       -2.48      2.48 o
  -5   5   3      219.09      222.47      7.32 o
  -4   5   3       16.20       11.01      3.16 o
  -3   5   3      132.41      134.18      5.27 o
  -2   5   3      522.42      504.77     10.12 o
  -1   5   3     1056.27     1042.47     15.17 o
   0   5   3       95.80       95.78      4.64 o
   1   5   3      347.77      371.21     11.82 o
   2   5   3     1293.20     1303.23     19.32 o
   3   5   3       57.80       54.11      4.01 o
   4   5   3      147.18      141.61      5.39 o
   5   5   3      523.62      574.07     12.53 o
   6   5   3      618.44      614.94     10.00 o
   7   5   3        1.86        7.51      2.23 o
   8   5   3        5.09        5.04      2.02 o
   9   5   3        3.90        2.62      4.31 o
  10   5   3        7.75       13.88      3.38 o
  11   5   3      141.86      146.74      6.22 o
  12   5   3       91.89      102.30      5.29 o
  13   5   3       14.40       22.28      4.03 o
  14   5   3       10.86       13.52      3.82 o
  15   5   3        0.92        2.25      4.48 o
  16   5   3        0.12        8.64      7.31 o
  17   5   3        0.08       -4.32      4.32 o
  18   5   3        0.22       -0.60      3.66 o
  19   5   3        3.29       -2.66      9.96 o
 -17   6   3       14.37        5.93      5.47 o
 -16   6   3       15.95       17.72      5.52 o
 -15   6   3        4.32        4.31      4.82 o
 -14   6   3        0.41       -0.04      4.40 o
 -13   6   3       11.67       16.08      4.56 o
 -12   6   3        0.01       -2.38      3.95 o
 -11   6   3        6.97        4.35      3.87 o
 -10   6   3        4.28        2.34      3.20 o
  -9   6   3        0.88       -3.15      3.15 o
  -8   6   3       54.50       73.23      4.92 o
  -7   6   3       16.13       27.30      4.31 o
  -6   6   3       50.24       54.14      5.02 o
  -5   6   3        2.00        3.78      4.70 o
  -4   6   3       13.45       18.88      5.46 o
  -3   6   3      247.76      232.64      9.20 o
  -2   6   3       46.38       49.34      5.52 o
  -1   6   3       96.50       96.24      6.36 o
   0   6   3      921.19      949.69     25.50 o
   1   6   3      223.91      234.22     10.64 o
   2   6   3        1.21        3.73      4.10 o
   3   6   3      102.62      100.82      6.42 o
   4   6   3      148.34      155.75      6.72 o
   5   6   3        3.96        2.44      3.15 o
   6   6   3        9.75        6.40      3.20 o
   7   6   3        0.04        3.02      3.07 o
   8   6   3      225.20      254.99      6.43 o
   9   6   3       36.75       35.89      4.75 o
  10   6   3       45.53       52.40      5.16 o
  11   6   3        2.33       -1.34      3.95 o
  12   6   3        2.13        0.61      5.18 o
  13   6   3        0.00        4.38      4.18 o
  14   6   3        0.17        2.61      4.94 o
  15   6   3        3.00        5.19      6.39 o
  16   6   3        0.01       11.36      6.13 o
 -13   7   3        1.80       -5.75      5.75 o
 -12   7   3       12.44       18.72      6.13 o
 -11   7   3        1.26        3.60      6.14 o
 -10   7   3        2.48       17.85      5.01 o
  -9   7   3        2.34        7.49      4.96 o
  -8   7   3      236.39      255.94     10.44 o
  -7   7   3       39.25       55.11      6.46 o
  -6   7   3        7.59       10.53      5.59 o
  -5   7   3      132.02      156.11      8.52 o
  -4   7   3      112.41      132.01      8.04 o
  -3   7   3      162.95      173.23     10.41 o
  -2   7   3        2.44        2.13      4.69 o
  -1   7   3        1.65        1.77      4.89 o
   0   7   3        0.01        1.18      4.73 o
   1   7   3       13.90        8.60      4.77 o
   2   7   3        6.81        5.08      4.73 o
   3   7   3        0.21       -4.15      4.15 o
   4   7   3        4.57        2.64      4.73 o
   5   7   3       21.57       32.32      6.17 o
   6   7   3        4.22        0.31      4.61 o
   7   7   3        0.00       -4.26      4.26 o
   8   7   3        0.25       -4.94      4.94 o
   9   7   3        8.82       -0.99      5.33 o
  10   7   3        1.70        1.51      5.33 o
  11   7   3        7.12       10.39      5.85 o
  -4   8   3       15.31       22.58      9.30 o
  -3   8   3        4.74        0.04      5.22 o
  -2   8   3        6.14        3.36      5.70 o
  -1   8   3        1.47        0.45      5.44 o
   0   8   3        0.00        7.07      5.44 o
   1   8   3        9.59        9.17      5.53 o
   2   8   3        7.77        5.79      5.44 o
 -24   0   4       35.34       30.56     10.63 o
 -22   0   4       94.70      106.28     11.96 o
 -20   0   4       26.65       25.24      7.97 o
 -18   0   4      166.90      172.22      5.89 o
 -16   0   4      126.53      152.48      5.59 o
 -14   0   4     6312.14     6732.45    111.84 o
 -12   0   4     2021.26     2202.21     44.25 o
 -10   0   4     1498.13     1494.23     31.45 o
  -8   0   4        7.88        3.08      1.39 o
  -6   0   4     2067.03     2108.71     31.22 o
  -4   0   4      298.15      313.50      5.81 o
  -2   0   4      322.52      417.43      5.74 o
   0   0   4    35566.74    38604.32    448.21 o
   2   0   4       33.69       38.28      1.73 o
   4   0   4        7.03        8.06      1.06 o
   6   0   4     1973.82     1997.16     29.31 o
   8   0   4      240.42      159.32      5.77 o
  10   0   4     1607.69     1750.99     30.42 o
  12   0   4       41.11       35.25      1.95 o
  14   0   4      203.53      197.28     11.96 o
  16   0   4     1496.65     1471.31     49.15 o
  18   0   4      302.95      322.82     18.60 o
  20   0   4       60.07       43.18      9.30 o
  22   0   4        5.20        5.98      7.97 o
  24   0   4       53.50       49.82     10.63 o
 -25   1   4       15.67       11.01      6.64 o
 -24   1   4        3.51        5.16      3.90 o
 -23   1   4       15.22       14.96      4.41 o
 -22   1   4        4.97       -3.46      3.68 o
 -21   1   4        2.05        0.38      3.55 o
 -20   1   4        2.87        6.76      3.73 o
 -19   1   4      388.87      392.35     13.88 o
 -18   1   4       56.56       65.12      4.82 o
 -17   1   4      290.94      288.81      8.87 o
 -16   1   4        2.68        3.48      2.88 o
 -15   1   4        9.01        5.09      2.29 o
 -14   1   4        6.97        9.08      1.88 o
 -13   1   4       13.37       11.05      1.73 o
 -12   1   4     1155.09     1324.45     14.06 o
 -11   1   4      825.20      758.46      9.17 o
 -10   1   4     2541.76     2797.52     31.41 o
  -9   1   4     5526.39     6169.12     72.49 o
  -8   1   4     6128.20     6944.89     81.30 o
  -7   1   4     1062.04     1204.43     15.53 o
  -6   1   4     1800.85     2081.73     23.52 o
  -5   1   4    24148.02    27158.08    271.91 o
  -4   1   4      524.95      527.74      6.46 o
  -3   1   4      163.18      171.04      4.89 o
  -2   1   4     1365.70     1625.48     16.29 o
  -1   1   4       11.59        7.57      0.71 o
   0   1   4        1.37       -0.27      1.14 o
   1   1   4       16.64       14.33      0.79 o
   2   1   4      303.11      244.86      3.11 o
   3   1   4      978.63      915.13      8.94 o
   4   1   4      213.72      235.43      3.19 o
   5   1   4     3299.47     3687.68     43.79 o
   6   1   4        5.65        8.36      1.07 o
   7   1   4       38.76       48.52      2.13 o
   8   1   4       14.25       17.90      1.49 o
   9   1   4        1.36       -1.11      1.11 o
  10   1   4       28.51       17.81      1.46 o
  11   1   4     1999.71     1951.87     33.52 o
  12   1   4      667.65      723.61     22.14 o
  13   1   4      512.06      474.72      8.64 o
  14   1   4       20.14        7.67      2.53 o
  15   1   4      317.14      314.49      7.62 o
  16   1   4      273.24      267.95      7.05 o
  17   1   4      153.24      156.38      5.71 o
  18   1   4       16.13       21.57      6.02 o
  19   1   4       48.28       55.81      5.64 o
  20   1   4      127.27      135.12     12.95 o
  21   1   4        2.65       11.40      7.31 o
  22   1   4       58.67       67.02      7.34 o
  23   1   4       48.87       57.50      7.13 o
 -25   2   4        3.20        1.66      4.74 o
 -24   2   4        7.95       15.21      4.23 o
 -23   2   4       21.62       15.08      5.18 o
 -22   2   4       58.81       68.80      5.05 o
 -21   2   4       14.98       11.28      3.55 o
 -20   2   4       43.61       45.90      4.51 o
 -19   2   4       11.48       16.32      3.17 o
 -18   2   4        5.35        0.98      2.68 o
 -17   2   4        5.60        3.12      2.75 o
 -16   2   4       99.62      104.89      4.90 o
 -15   2   4        1.45       -1.05      2.29 o
 -14   2   4       98.29      105.90      4.42 o
 -13   2   4        1.61        2.08      2.25 o
 -12   2   4      705.29      676.76     11.80 o
 -11   2   4        0.04       -1.49      1.75 o
 -10   2   4        8.24        7.68      1.20 o
  -9   2   4      855.79      911.13     10.82 o
  -8   2   4      325.51      277.54      4.66 o
  -7   2   4     4235.02     5050.79     51.89 o
  -6   2   4      351.68      530.34      7.03 o
  -5   2   4        0.39        1.79      1.11 o
  -4   2   4     1381.11     1417.75     15.79 o
  -3   2   4       15.61       25.25      1.48 o
  -2   2   4      408.93      410.17      5.69 o
  -1   2   4       61.35       55.89      2.04 o
   0   2   4     2075.22     2271.28     22.73 o
   1   2   4      102.82       65.15      1.86 o
   2   2   4      202.80      172.99      3.15 o
   3   2   4        6.53        5.96      0.85 o
   4   2   4      186.28      188.27      3.06 o
   5   2   4       28.12       33.85      1.65 o
   6   2   4      315.62      283.07      4.96 o
   7   2   4      419.29      469.16      8.55 o
   8   2   4      931.91      881.84     15.86 o
   9   2   4      229.63      255.07      8.72 o
  10   2   4       90.09       89.42      5.66 o
  11   2   4       39.56       35.20      3.56 o
  12   2   4      439.67      442.95     11.88 o
  13   2   4        2.43       -1.60      3.57 o
  14   2   4        6.12        4.82      4.44 o
  15   2   4      447.80      423.13     26.24 o
  16   2   4       51.38       53.16     11.29 o
  17   2   4      116.65      134.58     23.91 o
  18   2   4       99.17       99.81      8.13 o
  19   2   4       46.79       44.13      4.16 o
  20   2   4        2.59        3.08      4.01 o
  21   2   4       19.60       20.44      5.29 o
  22   2   4        0.13       -3.52      3.52 o
  23   2   4        5.00        4.51      4.19 o
 -24   3   4        0.53        0.00      5.98 o
 -23   3   4        0.08        0.10      3.61 o
 -22   3   4       10.02        8.92      3.55 o
 -21   3   4       12.67        7.98      3.06 o
 -20   3   4       16.36       20.71      3.12 o
 -19   3   4        7.70       17.11      2.97 o
 -18   3   4        0.01       -1.17      2.38 o
 -17   3   4        5.66       -0.85      2.70 o
 -16   3   4       53.01       55.06      3.73 o
 -15   3   4        0.00       -2.23      2.23 o
 -14   3   4       46.07       48.28      3.33 o
 -13   3   4        4.28       -0.44      2.28 o
 -12   3   4      375.00      398.03      7.88 o
 -11   3   4       33.60       32.66      2.80 o
 -10   3   4       85.63       91.93      2.62 o
  -9   3   4      847.77      811.10     10.33 o
  -8   3   4       44.46       45.45      2.16 o
  -7   3   4      120.57      125.75      3.25 o
  -6   3   4        1.44       -0.43      1.34 o
  -5   3   4       72.91       77.95      2.63 o
  -4   3   4      929.59     1012.91     11.70 o
  -3   3   4      600.63      744.11      9.74 o
  -2   3   4     2019.39     2269.81     24.83 o
  -1   3   4        0.03        3.76      1.47 o
   0   3   4        0.05        0.32      1.31 o
   1   3   4      198.40      245.27      4.57 o
   2   3   4      737.95      845.06     10.58 o
   3   3   4      722.11      701.75      9.97 o
   4   3   4        2.61       10.82      1.47 o
   5   3   4      635.33      611.27      7.98 o
   6   3   4       70.57       57.36      2.70 o
   7   3   4        0.01       -1.56      1.56 o
   8   3   4      400.66      401.57      7.17 o
   9   3   4       41.90       46.32      2.51 o
  10   3   4      582.60      597.74      9.66 o
  11   3   4       31.48       19.69      2.75 o
  12   3   4       22.28       26.58      4.82 o
  13   3   4      845.34      854.59     20.19 o
  14   3   4       72.67       75.37      7.74 o
  15   3   4        7.52       15.61      5.64 o
  16   3   4       11.06       19.52      6.05 o
  17   3   4        0.19        4.21      4.92 o
  18   3   4        4.58        2.19      8.64 o
  19   3   4       35.27       36.95      7.34 o
  20   3   4        0.12       -8.64      8.64 o
  21   3   4        2.72        4.01      6.70 o
  22   3   4        2.35        5.72      7.00 o
 -22   4   4        1.38        1.77      4.17 o
 -21   4   4        1.11        4.02      3.48 o
 -20   4   4        1.70       -3.40      3.40 o
 -19   4   4        3.23        4.97      4.62 o
 -18   4   4        0.17        1.07      3.55 o
 -17   4   4       29.99       34.06      4.41 o
 -16   4   4        8.70       11.57      3.29 o
 -15   4   4       41.60       52.42      5.37 o
 -14   4   4       21.08       20.80      3.25 o
 -13   4   4        0.14       -1.38      2.53 o
 -12   4   4        3.36        3.13      3.01 o
 -11   4   4        0.64       -2.29      2.29 o
 -10   4   4        1.31       -1.66      1.66 o
  -9   4   4      169.92      159.60      4.36 o
  -8   4   4       71.18       68.94      3.17 o
  -7   4   4      193.34      171.87      4.80 o
  -6   4   4       51.48       53.31      2.86 o
  -5   4   4       24.80       28.19      2.19 o
  -4   4   4      285.00      283.88      5.66 o
  -3   4   4       26.49       25.01      2.41 o
  -2   4   4      277.02      290.17      7.91 o
  -1   4   4      747.30      767.65     10.63 o
   0   4   4       73.70       76.99      3.22 o
   1   4   4     1200.34     1213.41     15.11 o
   2   4   4      198.01      214.27      4.87 o
   3   4   4      450.73      451.27      7.53 o
   4   4   4      213.65      219.28      5.01 o
   5   4   4      120.25      130.28      3.77 o
   6   4   4       31.43       18.76      3.11 o
   7   4   4       63.15       51.76      5.16 o
   8   4   4      576.52      596.59     10.61 o
   9   4   4       31.68       21.95      2.88 o
  10   4   4       32.05       33.41      3.10 o
  11   4   4       33.60       36.58      3.35 o
  12   4   4       32.89       35.83      3.43 o
  13   4   4        0.07       -2.03      3.36 o
  14   4   4       15.25        9.83      2.66 o
  15   4   4       13.87       10.24      3.62 o
  16   4   4        5.83        6.64      8.64 o
  17   4   4        1.67        5.98      8.64 o
  18   4   4        3.55       -7.97      7.97 o
  19   4   4        0.35        0.66      8.64 o
  20   4   4        5.56       -3.32      7.97 o
 -20   5   4        7.34       10.22      8.30 o
 -19   5   4        4.37        4.78      8.33 o
 -18   5   4        7.86        7.57      4.54 o
 -17   5   4        7.72       10.76      4.60 o
 -16   5   4        0.08       -2.39      3.63 o
 -15   5   4        4.87       -2.86      4.89 o
 -14   5   4       29.58       33.38      4.21 o
 -13   5   4        6.38        0.50      3.34 o
 -12   5   4       35.94       51.23      5.31 o
 -11   5   4       23.18       25.78      3.01 o
 -10   5   4       78.26       82.04      4.24 o
  -9   5   4        0.02       -2.54      2.54 o
  -8   5   4       17.97       13.19      2.97 o
  -7   5   4       44.78       44.24      3.63 o
  -6   5   4       47.59       52.04      3.74 o
  -5   5   4        0.24       -2.63      2.63 o
  -4   5   4      670.53      638.72     14.61 o
  -3   5   4      358.01      329.67      8.07 o
  -2   5   4      991.98      970.91     15.63 o
  -1   5   4        4.97        0.89      2.91 o
   0   5   4        1.74        0.37      3.52 o
   1   5   4        5.97        4.31      2.97 o
   2   5   4        0.14        0.04      2.86 o
   3   5   4      134.01      152.65      5.58 o
   4   5   4       43.74       44.93      3.64 o
   5   5   4      223.63      221.60      6.31 o
   6   5   4      617.09      592.70      9.79 o
   7   5   4       61.39       49.76      3.91 o
   8   5   4       85.30       84.77      5.00 o
   9   5   4       33.61       26.65      4.04 o
  10   5   4      231.34      225.55      7.49 o
  11   5   4        3.95        3.59      3.21 o
  12   5   4        7.55       12.27      3.84 o
  13   5   4        4.84        7.95      7.09 o
  14   5   4       28.31       39.88      5.63 o
  15   5   4        1.27       -0.44      4.16 o
  16   5   4        8.70       14.48      4.98 o
  17   5   4        0.44       -3.62      3.62 o
  18   5   4        0.69        3.99      9.96 o
 -17   6   4        1.63       -4.67      4.67 o
 -16   6   4        3.41        4.75      5.00 o
 -15   6   4       13.01        7.01      4.69 o
 -14   6   4        5.73       13.33      4.41 o
 -13   6   4        0.89       -2.98      3.90 o
 -12   6   4        0.49        3.96      4.05 o
 -11   6   4        0.00        2.67      3.03 o
 -10   6   4        3.71        5.62      3.38 o
  -9   6   4       98.70      119.53      5.67 o
  -8   6   4        0.00        5.62      3.73 o
  -7   6   4       98.32      113.80      6.16 o
  -6   6   4       42.93       46.19      4.75 o
  -5   6   4      334.45      342.52     10.81 o
  -4   6   4      133.14      134.03      7.20 o
  -3   6   4      158.70      150.34      7.96 o
  -2   6   4       23.76       24.74      4.89 o
  -1   6   4       21.21       13.10      4.71 o
   0   6   4      515.72      515.81     13.70 o
   1   6   4       88.60       88.13     13.90 o
   2   6   4        0.13       -3.73      3.77 o
   3   6   4       13.95       15.16      3.95 o
   4   6   4        8.85        1.75      3.83 o
   5   6   4       10.11        5.18      3.19 o
   6   6   4       20.32       24.10      4.43 o
   7   6   4       47.72       47.57      3.96 o
   8   6   4        0.57       -1.94      3.76 o
   9   6   4       84.77      102.70      6.08 o
  10   6   4       35.03       36.48      4.81 o
  11   6   4       36.73       34.74      4.84 o
  12   6   4       18.06       18.56      4.86 o
  13   6   4        0.19       -4.02      4.02 o
  14   6   4       33.52       25.00      5.40 o
  15   6   4       77.96       88.81     10.96 o
 -13   7   4        0.02       -5.02      5.55 o
 -12   7   4        0.21       -2.36      5.66 o
 -11   7   4        7.89        6.29      4.40 o
 -10   7   4       60.12       54.92      6.07 o
  -9   7   4       54.23       56.03      6.30 o
  -8   7   4       66.00       88.37      7.13 o
  -7   7   4       37.25       52.63      6.11 o
  -6   7   4        3.67        7.54      5.11 o
  -5   7   4       78.10       79.08      6.88 o
  -4   7   4        3.00       11.82      6.27 o
  -3   7   4        6.88        0.24      6.04 o
  -2   7   4        6.52       11.70      4.77 o
  -1   7   4       13.57        9.44      4.89 o
   0   7   4        2.23       -4.21      4.21 o
   1   7   4        4.78       -4.37      4.44 o
   2   7   4        0.01       -0.32      4.54 o
   3   7   4        8.03        3.65      4.70 o
   4   7   4       35.67       34.41      6.58 o
   5   7   4       17.79        7.74      5.08 o
   6   7   4        1.08       -2.63      4.49 o
   7   7   4        0.92       -4.18      4.18 o
   8   7   4        3.86        6.20      5.44 o
   9   7   4        0.07       -5.11      5.11 o
  10   7   4       12.66        9.93      7.87 o
  11   7   4       13.60       20.48      6.34 o
  -3   8   4        0.00        4.59      5.44 o
  -2   8   4        0.30       -3.67      5.11 o
  -1   8   4        3.08        3.32      7.67 o
   0   8   4        1.36       -5.75      5.75 o
   1   8   4        6.95        2.01      5.33 o
 -25   0   5        1.33       -3.32      8.64 o
 -23   0   5       35.75       19.93      8.64 o
 -21   0   5        4.08        1.33      6.64 o
 -19   0   5       58.40       59.46      3.85 o
 -17   0   5        0.69       -1.99      2.41 o
 -15   0   5      345.51      323.56     14.54 o
 -13   0   5        7.22       18.70      4.09 o
 -11   0   5       74.69       60.05      4.23 o
  -9   0   5      561.08      554.82     11.31 o
  -7   0   5     1046.41     1109.40     20.33 o
  -5   0   5     2481.84     2151.89     36.94 o
  -3   0   5      760.54      802.37     12.95 o
  -1   0   5     1811.79     1820.86     24.18 o
   1   0   5      291.65      387.85      5.94 o
   3   0   5      521.06      594.08      8.61 o
   5   0   5     1426.66     1426.22     37.39 o
   7   0   5     2218.21     2223.83     29.17 o
   9   0   5     2021.32     2091.93     50.14 o
  11   0   5       44.95       30.79      2.97 o
  13   0   5      114.93      119.56      9.30 o
  15   0   5      583.84      616.42     24.58 o
  17   0   5       15.81       17.93      7.31 o
  19   0   5        7.26       15.28      7.31 o
  21   0   5        9.11        9.96      7.97 o
  23   0   5       28.48       21.26      9.30 o
 -25   1   5        0.04       -5.58      5.58 o
 -24   1   5       17.50       20.18      4.60 o
 -23   1   5       34.39       26.46      4.87 o
 -22   1   5       10.97        5.81      4.27 o
 -21   1   5        0.25       -2.25      3.21 o
 -20   1   5        4.57        6.41      3.57 o
 -19   1   5        4.54        3.42      3.27 o
 -18   1   5       13.20       16.55      3.66 o
 -17   1   5       12.05       15.91      3.57 o
 -16   1   5      416.01      404.91     10.94 o
 -15   1   5       20.07       21.46      1.91 o
 -14   1   5      306.30      333.10      4.96 o
 -13   1   5        0.04        3.06      1.21 o
 -12   1   5        7.33        3.84      1.15 o
 -11   1   5      225.04      247.95      4.58 o
 -10   1   5      361.71      290.89      4.96 o
  -9   1   5        4.58        1.74      1.41 o
  -8   1   5      391.42      537.36      8.11 o
  -7   1   5      913.95     1145.70     13.84 o
  -6   1   5     1365.46     1449.95     14.97 o
  -5   1   5       39.61       46.45      3.33 o
  -4   1   5      772.94      791.10      9.27 o
  -3   1   5     3580.93     3703.15     38.07 o
  -2   1   5      183.53      195.80      2.82 o
  -1   1   5       86.57      107.48      3.21 o
   0   1   5       28.70       20.26      0.92 o
   1   1   5       79.56       81.80      2.18 o
   2   1   5     1501.37     1492.36     14.24 o
   3   1   5      184.78      196.84      2.49 o
   4   1   5     1588.86     1397.27     13.30 o
   5   1   5      105.02      127.14      2.48 o
   6   1   5        3.38        1.13      0.99 o
   7   1   5      902.78      974.88     11.65 o
   8   1   5      472.21      475.10      6.59 o
   9   1   5      305.62      318.47      5.02 o
  10   1   5     1569.34     1579.39     19.95 o
  11   1   5      168.26      193.85      7.16 o
  12   1   5     1294.95     1345.20     19.15 o
  13   1   5        0.16       -3.05      3.37 o
  14   1   5      588.76      568.82     11.14 o
  15   1   5      147.22      158.92      5.90 o
  16   1   5       14.35       16.95      2.92 o
  17   1   5      318.43      346.77      9.65 o
  18   1   5       36.17       39.94      4.87 o
  19   1   5       14.04       14.29      2.73 o
  20   1   5        0.16        0.15      4.92 o
  21   1   5        0.34       -2.56      4.78 o
  22   1   5        0.72        6.76      5.26 o
  23   1   5        0.11        4.51      5.03 o
 -25   2   5        1.64        2.83      4.70 o
 -24   2   5        0.55        0.54      3.89 o
 -23   2   5        4.50       12.22      3.95 o
 -22   2   5       25.52       20.98      4.05 o
 -21   2   5       77.61       81.45      8.82 o
 -20   2   5        0.61        2.64      3.06 o
 -19   2   5        0.34        1.24      2.83 o
 -18   2   5       14.93        9.08      2.88 o
 -17   2   5        1.15       -1.07      2.70 o
 -16   2   5      193.29      174.62      5.52 o
 -15   2   5      173.83      170.72      5.41 o
 -14   2   5        3.34        1.90      2.56 o
 -13   2   5      686.13      642.55     11.69 o
 -12   2   5       30.84       26.67      2.49 o
 -11   2   5      800.22      840.68     10.35 o
 -10   2   5      524.66      609.93      8.06 o
  -9   2   5       56.81       53.98      2.13 o
  -8   2   5     6706.10     6908.32     70.45 o
  -7   2   5     3667.93     4353.67     45.14 o
  -6   2   5     2101.41     2386.50     25.59 o
  -5   2   5      569.81      668.55      8.65 o
  -4   2   5      194.22      153.93      3.13 o
  -3   2   5      196.98      207.86      3.53 o
  -2   2   5     2081.87     2293.52     24.45 o
  -1   2   5     1031.21      957.42     11.24 o
   0   2   5     1319.70     1433.19     15.91 o
   1   2   5      602.22      583.93      7.00 o
   2   2   5      542.55      532.26      7.25 o
   3   2   5      277.59      260.78      3.68 o
   4   2   5      319.07      408.28      5.52 o
   5   2   5       83.77      100.93      2.89 o
   6   2   5      385.00      375.21      6.21 o
   7   2   5     1453.43     1345.22     16.06 o
   8   2   5      142.52      151.47      3.86 o
   9   2   5     1141.03     1057.24     15.98 o
  10   2   5        1.17       -1.35      2.40 o
  11   2   5      508.31      495.44     11.03 o
  12   2   5       35.57       37.72      4.82 o
  13   2   5      191.50      190.96     13.28 o
  14   2   5        0.09       -4.15      4.15 o
  15   2   5      109.97       93.44      7.65 o
  16   2   5        4.51        2.32      6.31 o
  17   2   5        5.44        7.03      3.02 o
  18   2   5        7.50        3.03      3.10 o
  19   2   5        0.61        0.47      3.10 o
  20   2   5       41.18       40.13      4.36 o
  21   2   5       16.88       19.35      3.98 o
  22   2   5       16.14       13.99      5.65 o
  23   2   5       19.67       25.20      4.44 o
 -24   3   5       10.17       14.46      5.20 o
 -23   3   5        7.99        3.98      4.54 o
 -22   3   5        5.50       -0.21      3.12 o
 -21   3   5       19.99       15.52      3.54 o
 -20   3   5       10.10        9.77      2.92 o
 -19   3   5        0.01       -1.98      2.69 o
 -18   3   5       15.83       17.49      3.00 o
 -17   3   5        0.25       -2.69      2.69 o
 -16   3   5       23.79       21.01      3.13 o
 -15   3   5        7.87        7.59      2.73 o
 -14   3   5        5.06        3.86      2.48 o
 -13   3   5      317.18      310.06      7.19 o
 -12   3   5        2.42        5.59      4.31 o
 -11   3   5       10.82        5.34      1.91 o
 -10   3   5      485.19      465.67      6.99 o
  -9   3   5      246.88      244.64      4.71 o
  -8   3   5       13.05       19.29      1.77 o
  -7   3   5        0.27        0.71      1.43 o
  -6   3   5       30.56       26.99      1.92 o
  -5   3   5       70.51       53.91      2.16 o
  -4   3   5      156.46      113.48      3.61 o
  -3   3   5     2626.11     2590.56     28.15 o
  -2   3   5      166.90      232.26      4.60 o
  -1   3   5     2097.21     2205.92     24.28 o
   0   3   5       71.46       77.46      2.66 o
   1   3   5      497.21      604.21      7.67 o
   2   3   5     2619.96     2648.47     30.40 o
   3   3   5     2173.41     2362.48     25.66 o
   4   3   5     1692.04     1602.08     16.87 o
   5   3   5      526.72      561.47      7.58 o
   6   3   5      227.76      210.89      5.00 o
   7   3   5       29.08       34.18      2.87 o
   8   3   5      117.76      113.15      3.61 o
   9   3   5        7.79        6.40      1.96 o
  10   3   5      114.41       99.40      3.49 o
  11   3   5        0.29       -1.70      1.70 o
  12   3   5       39.16       26.46      4.85 o
  13   3   5        0.52       -1.99      4.70 o
  14   3   5       14.27       14.01      5.39 o
  15   3   5       37.63       44.04      6.70 o
  16   3   5       30.59       26.51      6.22 o
  17   3   5        6.66       13.72      5.89 o
  18   3   5        1.41        1.00      5.98 o
  19   3   5        1.51        6.57      6.97 o
  20   3   5       36.97       41.42      8.13 o
  21   3   5       13.75       14.65      7.34 o
 -22   4   5        1.13       -0.79      3.94 o
 -21   4   5       12.58        9.38      6.44 o
 -20   4   5        0.24       -3.26      3.26 o
 -19   4   5        4.32        6.90      3.98 o
 -18   4   5        3.66        2.49      5.75 o
 -17   4   5        0.30        1.31      4.39 o
 -16   4   5        3.21       -1.67      3.24 o
 -15   4   5        1.42        1.81      3.25 o
 -14   4   5       67.29       68.60      4.30 o
 -13   4   5       11.21        9.09      3.15 o
 -12   4   5        3.29       -0.32      2.57 o
 -11   4   5        3.45        0.78      1.79 o
 -10   4   5        0.30       -1.77      1.77 o
  -9   4   5        6.79       -0.39      2.00 o
  -8   4   5       52.58       47.20      2.91 o
  -7   4   5       39.70       29.60      2.76 o
  -6   4   5     1055.74      984.80     13.74 o
  -5   4   5      909.37      884.55     12.91 o
  -4   4   5      381.63      367.76      6.68 o
  -3   4   5     1482.80     1553.75     21.13 o
  -2   4   5       16.28       16.73      2.21 o
  -1   4   5      118.45       95.92      3.48 o
   0   4   5       59.88       67.38      2.98 o
   1   4   5      123.67       97.90      3.16 o
   2   4   5       44.11       40.54      2.34 o
   3   4   5      956.73     1010.98     13.56 o
   4   4   5       13.75        9.31      1.73 o
   5   4   5      193.48      192.76      4.51 o
   6   4   5      137.00      107.19      7.60 o
   7   4   5       43.83       46.79      3.43 o
   8   4   5        3.48        1.32      3.02 o
   9   4   5       49.51       43.84      3.26 o
  10   4   5       12.43        4.86      2.62 o
  11   4   5       46.36       47.85      3.46 o
  12   4   5       12.02        8.40      4.12 o
  13   4   5        3.84        6.88      2.66 o
  14   4   5        1.27       -0.74      2.43 o
  15   4   5       60.27       56.07      7.64 o
  16   4   5       32.82       47.16     11.29 o
  17   4   5       15.56       31.22     10.63 o
  18   4   5        0.60       -4.65      7.31 o
  19   4   5        0.95        0.00      7.97 o
  20   4   5        2.56       -1.33      8.64 o
 -20   5   5        5.04        5.71      5.53 o
 -19   5   5        0.48        0.84      6.30 o
 -18   5   5        5.62        9.49      4.81 o
 -17   5   5        1.17        5.18      4.54 o
 -16   5   5       32.94       34.04      4.85 o
 -15   5   5        0.39        2.81      3.89 o
 -14   5   5        0.67       -1.82      3.44 o
 -13   5   5       15.36       20.31      3.95 o
 -12   5   5       15.08       10.94      4.55 o
 -11   5   5       73.93       83.27      3.66 o
 -10   5   5       19.43       25.08      3.30 o
  -9   5   5       50.34       52.91      4.97 o
  -8   5   5        9.31        7.17      2.73 o
  -7   5   5        0.83        3.19      2.76 o
  -6   5   5       77.41       64.15      4.65 o
  -5   5   5      527.05      512.30     10.29 o
  -4   5   5       11.25        6.87      3.18 o
  -3   5   5        8.13        6.78      3.13 o
  -2   5   5     1089.99     1082.47     18.65 o
  -1   5   5      417.50      422.49      9.13 o
   0   5   5       53.49       52.85      4.26 o
   1   5   5       70.24       58.78      4.03 o
   2   5   5      167.47      148.46      5.56 o
   3   5   5      333.85      332.07      7.85 o
   4   5   5       25.39       19.84      3.43 o
   5   5   5       43.21       39.74      3.14 o
   6   5   5       25.99       22.27      2.75 o
   7   5   5        0.24        1.09      1.92 o
   8   5   5       41.90       27.78      3.84 o
   9   5   5        0.09       -2.60      2.85 o
  10   5   5        7.85       12.36      3.42 o
  11   5   5       46.71       54.57      5.83 o
  12   5   5       11.25       19.08      3.76 o
  13   5   5        2.35        4.20      3.55 o
  14   5   5        0.92        4.21      3.52 o
  15   5   5        0.10        1.90      4.53 o
  16   5   5        0.78        0.35      4.69 o
  17   5   5        2.75        3.39      3.66 o
  18   5   5        0.14       -7.97      7.97 o
 -17   6   5        0.47       -5.11      5.11 o
 -16   6   5       17.74       10.44      4.94 o
 -15   6   5        5.29        4.42      4.85 o
 -14   6   5        7.93       12.76      5.00 o
 -13   6   5        4.62        0.76      4.22 o
 -12   6   5        9.84       18.20      4.76 o
 -11   6   5       23.59       26.18      3.81 o
 -10   6   5      101.90      113.95      6.08 o
  -9   6   5       11.01        6.77      3.83 o
  -8   6   5       55.09       57.49      5.24 o
  -7   6   5        9.29        6.76      4.99 o
  -6   6   5        2.86       -2.15      3.78 o
  -5   6   5       13.65       18.47      5.21 o
  -4   6   5       94.82       87.04      7.57 o
  -3   6   5       92.63       86.94      9.11 o
  -2   6   5        4.52        4.44      4.36 o
  -1   6   5        5.37       -0.93      7.67 o
   0   6   5        6.67       -4.20      9.59 o
   1   6   5        9.83        7.82      4.30 o
   2   6   5        4.13       -0.84      3.77 o
   3   6   5       40.12       33.99      4.47 o
   4   6   5       86.56       83.17      5.49 o
   5   6   5       11.80        8.67      4.01 o
   6   6   5        1.18       -2.74      3.32 o
   7   6   5        0.04       -2.85      2.85 o
   8   6   5        1.95        3.67      3.81 o
   9   6   5       26.98       14.28      4.15 o
  10   6   5        0.10       -3.27      3.56 o
  11   6   5        0.06       -3.63      3.63 o
  12   6   5        0.39        0.26      4.12 o
  13   6   5        4.57        6.23      4.49 o
  14   6   5       12.52        9.30      5.05 o
  15   6   5        0.08        2.45      5.63 o
 -13   7   5        0.89       -0.76      5.50 o
 -12   7   5       23.71       28.52      6.60 o
 -11   7   5        2.42        2.32      4.45 o
 -10   7   5        1.53        1.83      4.96 o
  -9   7   5       74.75       94.94      7.31 o
  -8   7   5       54.07       59.26      6.39 o
  -7   7   5       33.71       21.62      5.56 o
  -6   7   5       16.71        9.94      6.14 o
  -5   7   5        0.50        1.81      4.90 o
  -4   7   5        5.99        4.10      5.66 o
  -3   7   5        0.19       -2.79      4.37 o
  -2   7   5        4.52        5.70      4.71 o
  -1   7   5        7.46        8.01      4.77 o
   0   7   5        0.19       -4.34      4.34 o
   1   7   5        0.24       -3.88      4.52 o
   2   7   5        1.80       -4.11      4.11 o
   3   7   5        0.06        1.83      4.71 o
   4   7   5        1.68       -0.23      4.65 o
   5   7   5        2.84        5.63      4.71 o
   6   7   5        1.38       -0.81      5.66 o
   7   7   5       13.61        1.99      4.35 o
   8   7   5        7.13       10.45      5.78 o
   9   7   5        6.70       11.31      5.81 o
  10   7   5        2.35        3.95      5.59 o
  11   7   5        2.30        9.62      7.09 o
  -2   8   5        1.06       -1.87      5.33 o
  -1   8   5        0.94        2.44      5.36 o
   0   8   5        8.62        7.68      5.44 o
 -24   0   6        5.72        7.31      8.64 o
 -22   0   6       17.75       15.94      8.64 o
 -20   0   6        8.21        6.12      3.26 o
 -18   0   6       28.76       27.94      3.34 o
 -16   0   6      516.45      526.92     12.37 o
 -14   0   6      156.69      203.97      6.88 o
 -12   0   6      217.86      260.19      7.27 o
 -10   0   6      652.81      624.83     11.29 o
  -8   0   6      589.24      538.45     11.37 o
  -6   0   6     1133.89     1225.20     22.24 o
  -4   0   6        7.67       23.84      3.11 o
  -2   0   6      373.14      386.14      6.35 o
   0   0   6    23082.47    24627.38    311.96 o
   2   0   6     2393.91     2404.38     35.21 o
   4   0   6      340.72      346.18      5.76 o
   6   0   6      521.59      576.10      9.79 o
   8   0   6     7138.29     7332.10    113.13 o
  10   0   6     4574.02     4604.66     75.17 o
  12   0   6       59.48       75.14      2.73 o
  14   0   6      316.62      354.71     16.61 o
  16   0   6      171.08      190.64     13.28 o
  18   0   6      142.25      154.77     12.62 o
  20   0   6       24.44       19.26      7.31 o
  22   0   6        0.89        1.99      7.31 o
 -25   1   6       16.01       21.71      4.82 o
 -24   1   6        3.43        0.07      4.27 o
 -23   1   6        1.52       -1.39      3.88 o
 -22   1   6        0.00       -1.09      3.61 o
 -21   1   6        0.10       -0.92      3.52 o
 -20   1   6       61.15       68.03      5.52 o
 -19   1   6       61.70       60.65     11.79 o
 -18   1   6       73.12       76.28      7.49 o
 -17   1   6      295.01      288.01      9.40 o
 -16   1   6        0.01       -1.24      1.53 o
 -15   1   6        9.58        9.81      1.85 o
 -14   1   6        7.41        0.72      1.46 o
 -13   1   6      223.17      187.03      3.79 o
 -12   1   6       65.81       83.04      2.85 o
 -11   1   6       38.08       41.53      2.27 o
 -10   1   6      269.36      297.96      9.41 o
  -9   1   6      465.80      659.58     10.79 o
  -8   1   6     1342.12     1470.45     18.88 o
  -7   1   6        0.37       -0.91      0.91 o
  -6   1   6       77.32       96.02      2.45 o
  -5   1   6     9036.26     9606.09     96.79 o
  -4   1   6       85.60       91.30      2.18 o
  -3   1   6      974.51      959.74     11.01 o
  -2   1   6     1102.88     1087.50     10.90 o
  -1   1   6      417.09      419.93      5.52 o
   0   1   6        7.82       12.00      1.36 o
   1   1   6      119.41       85.87      1.89 o
   2   1   6       59.39       43.09      1.31 o
   3   1   6     3288.88     3307.82     30.41 o
   4   1   6      543.08      574.37      5.76 o
   5   1   6     9192.95     9383.80     89.11 o
   6   1   6      141.54      143.40      2.93 o
   7   1   6      967.55     1006.37     19.20 o
   8   1   6      491.58      554.90      9.31 o
   9   1   6       34.62       38.49      2.05 o
  10   1   6       59.91       67.90      3.44 o
  11   1   6       16.17       10.72      1.83 o
  12   1   6      124.39      110.66      4.29 o
  13   1   6     1192.99     1148.89     19.14 o
  14   1   6      298.67      283.84      7.23 o
  15   1   6        3.41        4.30      2.88 o
  16   1   6       20.41       25.63      3.49 o
  17   1   6       73.73       85.92      4.80 o
  18   1   6       72.58       74.49      5.14 o
  19   1   6       23.00       29.77      4.51 o
  20   1   6        1.07        3.04      4.53 o
  21   1   6        0.06       -0.53      4.42 o
  22   1   6        5.82        6.41      5.26 o
  23   1   6        0.49       -7.48      9.96 o
 -25   2   6        3.33       -0.95      4.06 o
 -24   2   6       31.76       33.09      4.84 o
 -23   2   6        0.17       -3.75      3.75 o
 -22   2   6        4.63        0.97      3.51 o
 -21   2   6        5.91        6.51      3.54 o
 -20   2   6        2.96       -1.89      3.09 o
 -19   2   6        1.81       -1.27      2.87 o
 -18   2   6       12.23        8.73      2.96 o
 -17   2   6        9.84       12.82      3.03 o
 -16   2   6        0.12        0.20      2.40 o
 -15   2   6       23.41       18.83      2.85 o
 -14   2   6      418.62      398.98      7.83 o
 -13   2   6        7.26       11.95      1.45 o
 -12   2   6     1136.40     1120.87     13.44 o
 -11   2   6       90.60      111.60      3.04 o
 -10   2   6     4021.53     4287.65     44.75 o
  -9   2   6     2937.76     3033.16     32.27 o
  -8   2   6     1001.80      933.98     11.39 o
  -7   2   6       98.69      145.34      7.31 o
  -6   2   6      270.28      282.71      4.43 o
  -5   2   6        4.24        4.57      1.41 o
  -4   2   6       77.97       54.88      1.85 o
  -3   2   6       46.47       50.24      2.12 o
  -2   2   6      463.37      431.35      6.59 o
  -1   2   6      468.68      479.36      6.17 o
   0   2   6     8549.79     9237.33     93.38 o
   1   2   6     1977.71     2202.69     22.23 o
   2   2   6      884.86      918.53     11.42 o
   3   2   6      927.29      962.69     10.42 o
   4   2   6      403.68      521.38      6.73 o
   5   2   6      404.47      454.33      6.52 o
   6   2   6        4.67        6.28      1.41 o
   7   2   6       54.99       75.35      2.27 o
   8   2   6     1386.58     1361.94     15.19 o
   9   2   6        6.47        4.29      1.19 o
  10   2   6      321.76      302.39      6.50 o
  11   2   6      532.52      511.55      9.33 o
  12   2   6      259.22      245.03      6.43 o
  13   2   6       77.28       65.84      6.70 o
  14   2   6       38.70       35.95      5.58 o
  15   2   6      221.45      215.80      7.01 o
  16   2   6       12.11        8.26      2.89 o
  17   2   6       15.51       24.02      7.02 o
  18   2   6       21.97       16.59      3.61 o
  19   2   6       15.75       11.17      3.52 o
  20   2   6        5.39        8.44      3.49 o
  21   2   6        2.30        6.07      3.52 o
  22   2   6       19.88       26.43      4.40 o
 -24   3   6        0.41       -3.79      3.79 o
 -23   3   6        3.49       -1.56      3.74 o
 -22   3   6        2.09       -1.28      3.38 o
 -21   3   6        0.44       -0.85      3.03 o
 -20   3   6       23.20       23.29      3.58 o
 -19   3   6        1.92        0.33      2.67 o
 -18   3   6       35.37       32.68      3.42 o
 -17   3   6       11.53       14.87      3.36 o
 -16   3   6       10.65        9.07      2.85 o
 -15   3   6        0.91       -2.58      2.58 o
 -14   3   6       23.83       20.74      2.95 o
 -13   3   6      273.48      237.65      6.35 o
 -12   3   6      182.14      199.21      4.31 o
 -11   3   6      198.81      228.52      4.66 o
 -10   3   6     1064.40     1114.59     13.74 o
  -9   3   6        8.49        3.91      1.71 o
  -8   3   6       88.15       90.81      3.02 o
  -7   3   6      120.68      114.87      3.35 o
  -6   3   6        9.54       16.38      1.74 o
  -5   3   6     1101.40     1017.21     11.97 o
  -4   3   6        4.60       14.88      1.83 o
  -3   3   6      874.71      864.58     11.09 o
  -2   3   6      133.37      176.89      6.67 o
  -1   3   6      597.61      621.87      8.60 o
   0   3   6       18.61       27.06      1.99 o
   1   3   6      812.88      894.78     10.03 o
   2   3   6      308.54      346.41      5.98 o
   3   3   6       47.27       33.57      1.96 o
   4   3   6      333.62      363.98      5.69 o
   5   3   6        5.55        0.48      1.30 o
   6   3   6      449.81      447.78      7.88 o
   7   3   6      112.91       99.57      3.59 o
   8   3   6        6.44        4.26      1.80 o
   9   3   6      189.71      156.56      5.71 o
  10   3   6       73.35       70.00      3.10 o
  11   3   6       41.90       41.01      2.49 o
  12   3   6       80.08       69.29      5.87 o
  13   3   6       19.00       23.84      8.00 o
  14   3   6       27.82       24.87      5.86 o
  15   3   6       37.40       38.44      6.53 o
  16   3   6        0.21        3.62      5.10 o
  17   3   6        1.98       -4.78      4.78 o
  18   3   6       20.97       22.93      6.70 o
  19   3   6       31.54       29.23      7.34 o
  20   3   6       50.24       60.95     16.94 o
  21   3   6        3.93       -2.18      6.38 o
 -22   4   6        1.39       -1.12      3.80 o
 -21   4   6        1.65        4.07      3.32 o
 -20   4   6        2.01        2.37      3.24 o
 -19   4   6        0.22        4.23      3.95 o
 -18   4   6        4.46        6.11      4.08 o
 -17   4   6       16.80       25.40      4.60 o
 -16   4   6        1.07        0.05      3.45 o
 -15   4   6      124.53      129.85      6.37 o
 -14   4   6       36.57       42.53      3.97 o
 -13   4   6       14.47       11.82      3.22 o
 -12   4   6        0.71       -1.62      1.75 o
 -11   4   6       21.27       10.85      2.43 o
 -10   4   6        8.23        1.41      2.06 o
  -9   4   6      105.52       93.78      3.67 o
  -8   4   6       13.71       36.10      2.83 o
  -7   4   6     1579.81     1530.65     19.80 o
  -6   4   6        0.03        1.46      2.25 o
  -5   4   6      717.46      783.82     11.02 o
  -4   4   6      240.97      230.78      5.24 o
  -3   4   6      394.13      417.55      7.22 o
  -2   4   6        1.72        1.32      1.79 o
  -1   4   6        9.00       13.61      2.10 o
   0   4   6       19.64       15.32      1.83 o
   1   4   6      296.81      265.77      5.10 o
   2   4   6       26.02       17.62      2.18 o
   3   4   6        1.25       -1.40      1.75 o
   4   4   6       74.83       66.41      3.02 o
   5   4   6       53.17       37.20      2.44 o
   6   4   6      100.74       87.21      4.96 o
   7   4   6      144.40      142.82      8.12 o
   8   4   6       26.09       23.31      3.15 o
   9   4   6       30.01       25.59      4.22 o
  10   4   6        2.79        1.11      2.45 o
  11   4   6        5.75        5.23      2.48 o
  12   4   6        0.04        2.38      2.48 o
  13   4   6        4.89        3.02      3.06 o
  14   4   6        8.09       -3.17      4.82 o
  15   4   6       11.56       -5.31      8.64 o
  16   4   6        8.41       -1.33      7.97 o
  17   4   6       24.85        3.32      8.64 o
  18   4   6        0.47        6.64      9.30 o
  19   4   6        6.98       18.60      9.96 o
  20   4   6        2.17        8.64      9.30 o
 -20   5   6       15.30       18.42      5.47 o
 -19   5   6        0.73       -4.25      4.25 o
 -18   5   6       20.66       35.44      5.65 o
 -17   5   6       16.77       17.08      5.05 o
 -16   5   6        5.15        4.73      4.21 o
 -15   5   6        0.95        0.56      3.98 o
 -14   5   6        0.21        1.13      3.50 o
 -13   5   6       30.08       35.74      4.46 o
 -12   5   6        4.35        9.86      2.50 o
 -11   5   6       69.31       57.65      3.91 o
 -10   5   6      386.09      400.10      8.94 o
  -9   5   6      127.59      119.89      5.14 o
  -8   5   6      197.39      175.72      7.67 o
  -7   5   6        2.54        3.53      2.83 o
  -6   5   6      231.32      208.91      7.13 o
  -5   5   6      146.65      140.11      5.56 o
  -4   5   6      248.24      250.47     10.74 o
  -3   5   6      272.31      318.07     10.09 o
  -2   5   6       47.44       49.13      5.58 o
  -1   5   6       37.58       28.36      3.42 o
   0   5   6        3.53        0.42      2.75 o
   1   5   6       41.54       34.28      3.56 o
   2   5   6        3.39       -2.68      2.68 o
   3   5   6       42.57       31.28      3.45 o
   4   5   6       10.65        5.53      2.73 o
   5   5   6        4.86       -2.27      2.27 o
   6   5   6       29.17       23.94      2.67 o
   7   5   6        0.21       -2.21      2.21 o
   8   5   6        0.36       -2.84      2.93 o
   9   5   6        0.02        0.59      3.06 o
  10   5   6       33.93       30.27      3.86 o
  11   5   6       31.90       26.73      4.40 o
  12   5   6       26.09       29.85      4.06 o
  13   5   6        3.63        4.27      3.59 o
  14   5   6       23.61       24.87      4.06 o
  15   5   6        2.16        0.44      4.16 o
  16   5   6        3.11        4.56      4.69 o
  17   5   6        1.00       -8.64      9.30 o
 -17   6   6        4.98        3.68      5.86 o
 -16   6   6        0.34        2.86      4.83 o
 -15   6   6       65.70       80.75      7.02 o
 -14   6   6        9.20        7.62      4.53 o
 -13   6   6       83.97       98.16      6.44 o
 -12   6   6       39.71       51.74      4.79 o
 -11   6   6       54.02       62.14      5.09 o
 -10   6   6        0.01        0.23      3.83 o
  -9   6   6       20.43       17.50      4.25 o
  -8   6   6        1.35       -1.23      3.66 o
  -7   6   6        0.05       -0.66      4.02 o
  -6   6   6       13.89        4.52      4.31 o
  -5   6   6        1.09        2.42      4.10 o
  -4   6   6       24.76       19.26      4.89 o
  -3   6   6        2.22       -2.47      4.51 o
  -2   6   6       60.63       67.09      5.88 o
  -1   6   6        7.84        2.58      4.12 o
   0   6   6        2.72       -3.85      3.85 o
   1   6   6        0.15       -3.70      3.70 o
   2   6   6       66.89       67.02      5.66 o
   3   6   6      178.02      175.23      7.18 o
   4   6   6        6.00        2.30      3.47 o
   5   6   6        3.85       -2.40      3.03 o
   6   6   6        8.89        6.43      3.28 o
   7   6   6       10.58       12.65      4.60 o
   8   6   6        3.81        5.15      3.98 o
   9   6   6        6.26        2.97      4.06 o
  10   6   6        0.78       -3.63      3.63 o
  11   6   6       23.80       18.68      4.81 o
  12   6   6        0.92        1.16      4.16 o
  13   6   6       14.95        9.53      6.21 o
  14   6   6        8.14        6.37      6.17 o
  15   6   6       16.14       16.61      7.97 o
 -13   7   6        2.57        0.14      5.73 o
 -12   7   6       15.59       25.41      6.42 o
 -11   7   6        3.20       -0.74      4.96 o
 -10   7   6       19.60       26.94      6.14 o
  -9   7   6       19.59       12.79      5.20 o
  -8   7   6        4.20        2.83      5.94 o
  -7   7   6        0.14       -5.75      5.75 o
  -6   7   6       10.25        2.58      6.71 o
  -5   7   6        2.57       -4.44      4.44 o
  -4   7   6        6.86        7.91      4.99 o
  -3   7   6       18.72       13.84      5.05 o
  -2   7   6        5.64        4.31      4.62 o
  -1   7   6       20.82       11.77      5.03 o
   0   7   6        4.81        4.91      4.81 o
   1   7   6       60.03       53.99      6.21 o
   2   7   6       18.77       10.00      5.57 o
   3   7   6       21.40       14.89      4.97 o
   4   7   6        0.95       -3.28      4.54 o
   5   7   6        0.15       -2.26      4.29 o
   6   7   6        0.59       -4.02      4.02 o
   7   7   6        0.77       -1.93      4.17 o
   8   7   6        0.11        0.59      5.30 o
   9   7   6        1.70        5.24      5.63 o
  10   7   6       25.63       47.41      6.80 o
 -25   0   7        0.04       -3.99      7.97 o
 -23   0   7        4.29       13.28      9.30 o
 -21   0   7       14.30       16.95      4.42 o
 -19   0   7      126.83      119.63      7.18 o
 -17   0   7      123.07      120.77      5.68 o
 -15   0   7      581.46      594.42     13.63 o
 -13   0   7       90.37       84.76      4.46 o
 -11   0   7      102.88       98.36      4.52 o
  -9   0   7      386.67      386.21      9.33 o
  -7   0   7      572.61      474.30     10.35 o
  -5   0   7       40.38       24.05      4.41 o
  -3   0   7      245.17      366.11      6.41 o
  -1   0   7     2539.74     2479.62     39.19 o
   1   0   7     4000.95     4087.26     59.20 o
   3   0   7      485.74      597.68     10.21 o
   5   0   7     5972.83     6578.56    102.45 o
   7   0   7      278.04      309.78      6.35 o
   9   0   7      580.37      736.67     19.27 o
  11   0   7      383.04      372.72      9.68 o
  13   0   7      142.40      161.41     10.63 o
  15   0   7      528.32      565.27     23.25 o
  17   0   7      160.17      176.69     13.28 o
  19   0   7        0.50       -1.99      6.64 o
  21   0   7       14.15        6.64      7.97 o
  23   0   7        0.14       -6.64      7.31 o
 -25   1   7        4.69        8.16      4.60 o
 -24   1   7       10.18        6.82      4.54 o
 -23   1   7        0.01       -3.96      4.00 o
 -22   1   7        0.90       -1.54      3.68 o
 -21   1   7        0.02       -2.01      3.66 o
 -20   1   7       17.05       15.26      3.95 o
 -19   1   7       10.09        8.68      3.66 o
 -18   1   7       74.78       75.01      3.82 o
 -17   1   7      293.45      305.45      6.61 o
 -16   1   7        5.64        1.77      1.85 o
 -15   1   7        4.22        2.68      2.32 o
 -14   1   7       81.59       79.43      4.81 o
 -13   1   7        4.70        5.93      1.63 o
 -12   1   7      254.42      247.51      5.39 o
 -11   1   7       35.06       36.33      2.27 o
 -10   1   7      795.19      887.05     12.64 o
  -9   1   7       20.74       20.73      1.84 o
  -8   1   7       75.61       71.74      2.33 o
  -7   1   7       77.10       87.51      2.62 o
  -6   1   7     1755.53     1816.44     21.23 o
  -5   1   7        2.10        2.61      1.08 o
  -4   1   7      835.11      705.81      8.63 o
  -3   1   7        1.41        2.48      1.37 o
  -2   1   7      841.68      808.82      9.05 o
  -1   1   7       61.33       65.02      2.71 o
   0   1   7        0.04        1.81      0.87 o
   1   1   7      233.70      236.09      4.38 o
   2   1   7      557.69      628.07      6.51 o
   3   1   7        3.02        0.23      0.50 o
   4   1   7      184.59      128.06      2.63 o
   5   1   7       85.39      108.88      2.17 o
   6   1   7     4064.42     4223.78     40.83 o
   7   1   7     2729.60     3048.48     46.01 o
   8   1   7      508.72      572.44     10.31 o
   9   1   7        7.44       10.11      1.37 o
  10   1   7       26.45       33.94      2.87 o
  11   1   7      135.82      154.14      4.27 o
  12   1   7        0.10       -1.80      1.83 o
  13   1   7     1102.53     1088.60     21.54 o
  14   1   7      119.01      122.85      9.25 o
  15   1   7        0.10        0.75      2.55 o
  16   1   7       12.72        9.60      3.00 o
  17   1   7       90.35       85.98      4.86 o
  18   1   7        0.09        1.95      2.87 o
  19   1   7       10.44        9.04      3.06 o
  20   1   7       17.72       13.92      9.30 o
  21   1   7        9.29       -0.39      4.92 o
  22   1   7        0.19       -2.75      4.92 o
 -25   2   7        0.07       -1.13      5.65 o
 -24   2   7        5.99        7.59      3.58 o
 -23   2   7        2.33        3.86      3.82 o
 -22   2   7       10.44        8.83      4.09 o
 -21   2   7       31.35       38.75      4.35 o
 -20   2   7        5.93       12.10      5.37 o
 -19   2   7        0.01        0.32      3.07 o
 -18   2   7        0.00       -2.83      2.83 o
 -17   2   7        0.05       -0.38      2.70 o
 -16   2   7        7.83        5.84      2.45 o
 -15   2   7       31.24       29.08      2.94 o
 -14   2   7       82.23       79.58      3.99 o
 -13   2   7        1.30        4.82      1.64 o
 -12   2   7      831.12      939.55     11.78 o
 -11   2   7     1601.99     1822.66     20.57 o
 -10   2   7       91.02      121.73      3.39 o
  -9   2   7      341.39      271.69      4.93 o
  -8   2   7      116.95      158.04      4.21 o
  -7   2   7     1010.94     1027.62     12.16 o
  -6   2   7      217.86      189.59      3.86 o
  -5   2   7      140.37      138.46      3.21 o
  -4   2   7       34.85       53.27      3.29 o
  -3   2   7      557.28      603.01      7.98 o
  -2   2   7     2169.90     2506.28     26.86 o
  -1   2   7      466.93      449.23      8.02 o
   0   2   7      397.25      469.85      6.54 o
   1   2   7      530.62      432.87      5.40 o
   2   2   7      543.97      627.59      8.12 o
   3   2   7     2558.28     2677.62     26.60 o
   4   2   7      400.69      451.79     10.80 o
   5   2   7      276.36      242.59      3.95 o
   6   2   7        2.82        1.37      1.22 o
   7   2   7      403.84      377.87      5.97 o
   8   2   7      469.51      471.90      6.36 o
   9   2   7     1126.52     1077.31     13.56 o
  10   2   7      269.62      247.99      4.64 o
  11   2   7      157.18      166.57      3.96 o
  12   2   7      166.96      186.04      5.97 o
  13   2   7      337.40      309.02      8.69 o
  14   2   7      224.98      201.33      6.87 o
  15   2   7        2.13        8.27      2.70 o
  16   2   7      106.99       98.33      5.38 o
  17   2   7       76.11       66.93      4.59 o
  18   2   7       13.49       15.51      6.00 o
  19   2   7       11.90        7.02      3.51 o
  20   2   7        1.02       -1.75      3.52 o
  21   2   7        4.69       -0.33      3.52 o
  22   2   7       15.63       18.54      4.28 o
 -24   3   7        2.67       -1.82      5.91 o
 -23   3   7        0.55       -1.80      3.43 o
 -22   3   7       28.14       30.07      4.41 o
 -21   3   7        6.11        1.66      3.27 o
 -20   3   7        0.71       -1.08      3.04 o
 -19   3   7        1.58        2.78      3.03 o
 -18   3   7      116.04       99.75      4.88 o
 -17   3   7        5.76       15.65      4.22 o
 -16   3   7       26.28       19.87      3.31 o
 -15   3   7        7.38        9.49      3.11 o
 -14   3   7        3.10        1.02      2.62 o
 -13   3   7      312.20      313.17      5.70 o
 -12   3   7     2226.52     2256.47     25.28 o
 -11   3   7      716.00      692.63     10.45 o
 -10   3   7      104.72       99.44      3.53 o
  -9   3   7      246.37      198.29      4.55 o
  -8   3   7       11.91       13.37      1.81 o
  -7   3   7       89.20       79.05      4.31 o
  -6   3   7        6.80        6.49      1.46 o
  -5   3   7      148.03      161.51      3.99 o
  -4   3   7     1247.43     1185.60     14.88 o
  -3   3   7     1164.33     1386.01     16.38 o
  -2   3   7     4677.28     4905.05     51.23 o
  -1   3   7      680.85      779.60     14.06 o
   0   3   7      178.57      190.13      4.13 o
   1   3   7      199.96      221.12      4.36 o
   2   3   7      371.20      455.51      7.24 o
   3   3   7      200.69      189.13      4.02 o
   4   3   7     1029.26      977.97     12.78 o
   5   3   7        9.15        9.43      1.73 o
   6   3   7      352.17      358.97      6.91 o
   7   3   7       45.89       33.03      2.53 o
   8   3   7        7.15        8.71      2.83 o
   9   3   7       74.44       66.24      3.17 o
  10   3   7       11.94        6.97      2.04 o
  11   3   7      361.81      352.82      7.37 o
  12   3   7       45.88       45.96      3.31 o
  13   3   7       31.69       24.67      6.05 o
  14   3   7        2.46        4.93      4.92 o
  15   3   7       13.01        9.96      7.31 o
  16   3   7        1.18       -1.01      4.92 o
  17   3   7       19.28       25.63      6.70 o
  18   3   7       23.57       24.98      6.86 o
  19   3   7       25.22       29.23      7.34 o
  20   3   7        1.29       -3.47      6.22 o
  21   3   7        8.53        7.15      6.86 o
 -22   4   7        5.39       14.21      5.35 o
 -21   4   7        9.06       15.28      3.82 o
 -20   4   7        0.01       -0.99      4.51 o
 -19   4   7        1.28        8.53      4.00 o
 -18   4   7       21.23       16.47      4.54 o
 -17   4   7      130.93      136.83      7.37 o
 -16   4   7       14.97       16.29      3.98 o
 -15   4   7       70.20       61.18      4.95 o
 -14   4   7       28.74       19.76      3.49 o
 -13   4   7        7.47        3.57      1.85 o
 -12   4   7      107.28      106.18      3.87 o
 -11   4   7       94.11      101.99      3.81 o
 -10   4   7      653.86      570.14      9.46 o
  -9   4   7        4.15        3.11      2.33 o
  -8   4   7       57.94       51.69      3.35 o
  -7   4   7     3658.08     3702.77     47.90 o
  -6   4   7      820.06      789.84     11.96 o
  -5   4   7      273.74      251.82      6.65 o
  -4   4   7        1.79       -1.45      2.04 o
  -3   4   7      389.78      412.05      8.10 o
  -2   4   7       29.09       31.22      2.39 o
  -1   4   7      141.15      136.28      4.13 o
   0   4   7        4.22        2.81      1.40 o
   1   4   7      351.24      349.47      5.97 o
   2   4   7      185.22      173.38      4.68 o
   3   4   7       61.65       62.41      3.05 o
   4   4   7       60.72       50.37      2.78 o
   5   4   7      126.92      120.22      3.78 o
   6   4   7       87.67       83.00      3.22 o
   7   4   7       38.57       40.58      3.45 o
   8   4   7       41.69       45.59      3.60 o
   9   4   7        0.04       -2.39      2.39 o
  10   4   7       40.09       35.47      3.19 o
  11   4   7       92.63       93.31      4.73 o
  12   4   7        1.97        0.10      2.50 o
  13   4   7        7.28        7.35      2.83 o
  14   4   7       28.15       35.22      4.07 o
  15   4   7        3.69        4.87      4.65 o
  16   4   7       76.06       81.04     13.28 o
  17   4   7       40.49       37.86     11.29 o
  18   4   7        0.05       -0.66      8.64 o
  19   4   7       12.09       11.29      9.30 o
 -20   5   7       15.64       18.34      5.37 o
 -19   5   7       11.08       12.03      5.12 o
 -18   5   7        7.12       10.01      4.66 o
 -17   5   7       10.18       14.66      5.05 o
 -16   5   7       37.26       35.15      5.16 o
 -15   5   7       47.71       44.85      5.35 o
 -14   5   7       63.40       64.50      5.18 o
 -13   5   7       16.16       14.63      2.81 o
 -12   5   7      132.24      140.43      5.69 o
 -11   5   7        4.58        3.09      2.99 o
 -10   5   7        0.00        5.08      2.97 o
  -9   5   7        9.09        8.59      3.04 o
  -8   5   7       15.03       11.84      3.22 o
  -7   5   7       83.89       78.10      4.99 o
  -6   5   7      680.49      659.74     12.31 o
  -5   5   7      521.12      543.14     10.78 o
  -4   5   7       11.17       14.24      3.65 o
  -3   5   7      341.37      327.53      9.03 o
  -2   5   7       26.21       17.21      3.60 o
  -1   5   7       43.75       39.37      3.96 o
   0   5   7        0.53       -0.33      2.74 o
   1   5   7        3.30       -1.33      2.74 o
   2   5   7        6.39        0.65      2.79 o
   3   5   7       14.35       13.25      3.07 o
   4   5   7        5.02       -2.55      2.55 o
   5   5   7       44.64       36.19      3.56 o
   6   5   7       93.66       84.35      3.73 o
   7   5   7        9.39        7.00      3.32 o
   8   5   7        2.01        2.12      3.06 o
   9   5   7       18.58       19.34      3.57 o
  10   5   7       25.85       17.36      3.48 o
  11   5   7       33.99       33.70      4.30 o
  12   5   7        1.80        2.93      3.55 o
  13   5   7        3.24        2.47      3.79 o
  14   5   7        7.53        5.58      4.48 o
  15   5   7        6.97        5.50      7.97 o
  16   5   7        9.26        7.43      5.31 o
  17   5   7        5.92        6.16      4.21 o
 -17   6   7        2.13       -6.94      6.94 o
 -16   6   7        6.81        3.51      4.99 o
 -15   6   7        2.22        6.97      5.46 o
 -14   6   7      101.81      124.25      8.45 o
 -13   6   7       24.61       30.22      6.00 o
 -12   6   7       40.16       52.07      5.01 o
 -11   6   7        4.58        1.08      3.89 o
 -10   6   7       84.14       92.19      5.88 o
  -9   6   7       32.34       31.39      4.60 o
  -8   6   7       76.82       60.66      5.30 o
  -7   6   7        3.33        2.74      4.10 o
  -6   6   7       21.66       24.27      4.58 o
  -5   6   7       30.56       27.17      7.84 o
  -4   6   7       63.97       57.11      5.56 o
  -3   6   7        8.88        1.10      3.97 o
  -2   6   7        2.67       -3.77      3.77 o
  -1   6   7       44.91       46.49      7.29 o
   0   6   7        0.87       -3.78      3.78 o
   1   6   7       49.63       48.68      5.26 o
   2   6   7        4.43       -3.64      3.64 o
   3   6   7       43.07       40.38      4.58 o
   4   6   7        0.07       -2.98      3.26 o
   5   6   7        1.22       -3.02      3.02 o
   6   6   7       36.41       36.51      3.91 o
   7   6   7        0.00       -0.41      2.88 o
   8   6   7        0.89       -0.72      3.83 o
   9   6   7        0.01        0.61      3.87 o
  10   6   7       11.74       14.05      4.43 o
  11   6   7        0.09        1.18      4.42 o
  12   6   7        5.12        0.90      4.31 o
  13   6   7        0.60        5.68      4.65 o
  14   6   7        2.57        3.59      6.64 o
 -12   7   7       35.29       39.84      5.87 o
 -11   7   7        3.83        0.03      4.93 o
 -10   7   7        0.04       -3.92      4.81 o
  -9   7   7        0.54       -4.69      4.69 o
  -8   7   7        1.00       -1.41      4.73 o
  -7   7   7        0.04       -3.43      9.97 o
  -6   7   7        8.74       12.64      5.38 o
  -5   7   7        2.13       -1.29      4.73 o
  -4   7   7        0.33       -3.52      4.30 o
  -3   7   7        1.05       -2.20      5.37 o
  -2   7   7        0.53       -4.28      4.28 o
  -1   7   7       12.29       16.15      5.21 o
   0   7   7        0.25        9.01      4.91 o
   1   7   7       10.92       12.59      5.03 o
   2   7   7        0.33       -3.12      4.52 o
   3   7   7        2.98       -1.99      4.52 o
   4   7   7        4.05        2.42      4.75 o
   5   7   7        0.12       -1.94      4.38 o
   6   7   7        3.97        0.58      4.26 o
   7   7   7        0.24        2.86      4.06 o
   8   7   7       35.19       35.09      6.47 o
   9   7   7        5.46       15.54      6.25 o
  10   7   7        1.85        7.15      6.69 o
 -26   0   8       56.11       53.80     12.62 o
 -24   0   8        1.55       -7.97      7.97 o
 -22   0   8       34.31       37.86      9.96 o
 -20   0   8       50.80       40.10      8.30 o
 -18   0   8      271.89      247.90     15.94 o
 -16   0   8      307.52      320.26      9.42 o
 -14   0   8      739.62      838.66     17.63 o
 -12   0   8        0.01       -1.80      1.80 o
 -10   0   8      108.79      129.01      5.10 o
  -8   0   8     1958.67     1852.79     33.24 o
  -6   0   8     2358.37     2171.89     38.22 o
  -4   0   8      726.18      777.74     11.88 o
  -2   0   8       14.02        3.49      1.15 o
   0   0   8     7825.31     7782.24    111.26 o
   2   0   8     5790.49     5789.17     96.00 o
   4   0   8     3936.84     4712.41     74.55 o
   6   0   8      775.23      829.97     21.28 o
   8   0   8       17.51       25.29      2.12 o
  10   0   8     1056.03     1210.26     30.68 o
  12   0   8      100.63       96.42      3.73 o
  14   0   8        1.10        7.97      5.31 o
  16   0   8      152.78      148.79     12.62 o
  18   0   8        1.90        5.31      6.64 o
  20   0   8        1.18       -5.98      5.98 o
  22   0   8       43.49       30.56      9.30 o
 -25   1   8        8.41        6.98      4.78 o
 -24   1   8        6.86        5.09      4.50 o
 -23   1   8        3.07        4.68      4.31 o
 -22   1   8        1.39       -3.68      3.68 o
 -21   1   8        1.02        3.18      4.04 o
 -20   1   8        3.33       11.63      4.18 o
 -19   1   8      151.59      160.10      4.54 o
 -18   1   8       41.56       42.51      2.96 o
 -17   1   8        0.53       -0.04      2.11 o
 -16   1   8        0.15       -2.03      2.03 o
 -15   1   8        0.41        0.17      2.29 o
 -14   1   8        1.81        3.76      1.98 o
 -13   1   8      412.29      385.14      7.94 o
 -12   1   8       81.94       89.61      3.44 o
 -11   1   8     1358.14     1320.86     16.52 o
 -10   1   8       22.41       30.47      1.88 o
  -9   1   8      603.95      696.11      8.53 o
  -8   1   8      250.44      263.36      5.10 o
  -7   1   8        0.13        0.83      1.26 o
  -6   1   8       37.52       46.07      2.16 o
  -5   1   8     1349.24     1381.12     16.75 o
  -4   1   8      626.12      662.42      8.39 o
  -3   1   8     6091.49     6173.48     59.39 o
  -2   1   8      537.12      465.08      7.04 o
  -1   1   8      717.98      668.72      7.85 o
   0   1   8        8.95        7.67      1.02 o
   1   1   8       21.97       39.27      1.50 o
   2   1   8      105.64      122.40      2.60 o
   3   1   8     1320.79     1541.81     15.86 o
   4   1   8        2.51        2.98      0.89 o
   5   1   8      318.12      223.96      3.48 o
   6   1   8      946.88      999.79     10.77 o
   7   1   8       51.01       84.19      3.22 o
   8   1   8       93.93      102.54      3.67 o
   9   1   8        1.96        1.59      1.29 o
  10   1   8       29.81       37.23      2.50 o
  11   1   8      444.94      462.00      9.40 o
  12   1   8       36.37       37.66      3.49 o
  13   1   8        4.43        8.62      3.02 o
  14   1   8        0.58        2.15      2.88 o
  15   1   8       30.94       25.75      3.55 o
  16   1   8        5.34        2.74      2.99 o
  17   1   8       73.19       74.03      4.80 o
  18   1   8       44.53       39.82      3.79 o
  19   1   8       13.59       16.15      4.92 o
  20   1   8       30.80       32.86      5.89 o
  21   1   8        4.65        5.56      4.92 o
  22   1   8        1.92       -3.20      4.92 o
 -25   2   8        1.30       -0.69      3.69 o
 -24   2   8       47.57       53.57      4.80 o
 -23   2   8        0.67        2.28      3.44 o
 -22   2   8       46.72       53.65      4.49 o
 -21   2   8       38.38       36.54      3.98 o
 -20   2   8       76.59       80.57      4.75 o
 -19   2   8        2.95        0.97      2.77 o
 -18   2   8        1.58       -1.96      2.61 o
 -17   2   8       34.26       40.59      3.56 o
 -16   2   8       83.92       88.57      3.24 o
 -15   2   8       33.55       38.30      2.84 o
 -14   2   8      393.45      416.21      6.30 o
 -13   2   8      532.82      556.64      8.19 o
 -12   2   8        0.25        0.09      1.62 o
 -11   2   8       27.19       37.79      2.24 o
 -10   2   8       27.38       21.90      1.92 o
  -9   2   8        1.55        3.70      1.53 o
  -8   2   8     1437.10     1370.08     15.07 o
  -7   2   8      396.74      492.46      7.20 o
  -6   2   8      742.29      702.49      9.23 o
  -5   2   8        3.28        6.28      1.16 o
  -4   2   8     1025.97     1298.77     14.24 o
  -3   2   8     1822.92     2096.04     23.01 o
  -2   2   8      253.26      270.18      4.42 o
  -1   2   8      944.65     1231.51     14.29 o
   0   2   8      904.95     1239.27     15.24 o
   1   2   8     1390.92     1766.71     17.41 o
   2   2   8       68.92       39.51      1.92 o
   3   2   8        0.28        0.33      0.95 o
   4   2   8      581.79      599.27      7.71 o
   5   2   8       78.61      104.57      2.48 o
   6   2   8       12.06        9.79      1.52 o
   7   2   8        1.51        2.24      1.44 o
   8   2   8      251.29      215.82      4.37 o
   9   2   8        0.69        0.05      1.59 o
  10   2   8       72.67       78.55      2.86 o
  11   2   8      433.36      430.77      7.33 o
  12   2   8      466.10      447.54     11.32 o
  13   2   8        2.18        3.63      2.59 o
  14   2   8       48.27       53.07      4.04 o
  15   2   8       47.83       55.44      4.41 o
  16   2   8        9.98       -0.93      2.73 o
  17   2   8        5.91       -0.41      3.06 o
  18   2   8        6.76        1.11      3.38 o
  19   2   8        6.06        0.74      3.93 o
  20   2   8       36.11       34.06      7.40 o
  21   2   8        0.67       -2.23      6.16 o
 -24   3   8        0.01       -3.56      3.56 o
 -23   3   8        2.10       -3.05      3.74 o
 -22   3   8        0.42       -1.23      3.38 o
 -21   3   8        9.33        2.23      3.90 o
 -20   3   8       17.82        8.25      3.51 o
 -19   3   8        4.85        2.60      3.20 o
 -18   3   8        4.08        9.23      3.43 o
 -17   3   8      111.70      133.09      6.31 o
 -16   3   8       27.76       29.50      3.83 o
 -15   3   8       16.52       19.25      3.14 o
 -14   3   8      603.18      586.87      8.69 o
 -13   3   8      909.66      884.69     11.82 o
 -12   3   8       73.34       61.59      3.03 o
 -11   3   8      250.16      277.32      5.58 o
 -10   3   8       17.24       16.02      2.22 o
  -9   3   8      290.69      271.51      5.40 o
  -8   3   8      983.84     1066.83     12.65 o
  -7   3   8      100.23      119.19      3.48 o
  -6   3   8      108.50       98.67      3.22 o
  -5   3   8       23.95       21.46      2.05 o
  -4   3   8      126.97      169.23      4.15 o
  -3   3   8       54.99       34.41      2.22 o
  -2   3   8       44.33       70.03      4.21 o
  -1   3   8      104.41      101.42      3.22 o
   0   3   8       17.82       21.41      1.72 o
   1   3   8        6.71        4.48      1.18 o
   2   3   8       49.38       47.48      2.49 o
   3   3   8       98.69       80.10      2.80 o
   4   3   8       73.04       69.93      2.67 o
   5   3   8      494.70      445.43      6.60 o
   6   3   8       40.85       36.03      2.06 o
   7   3   8       98.23       93.54      3.72 o
   8   3   8      116.40       96.05      6.40 o
   9   3   8       13.24       11.58      2.21 o
  10   3   8      572.61      554.33      9.60 o
  11   3   8       46.07       44.28      3.10 o
  12   3   8      193.12      191.61      6.43 o
  13   3   8        9.25        9.19      2.83 o
  14   3   8       12.57       11.49      5.26 o
  15   3   8        0.33       -1.52      4.78 o
  16   3   8        8.50       12.54      6.97 o
  17   3   8       27.96       36.79      7.18 o
  18   3   8        0.04        1.20      5.89 o
  19   3   8        0.49       -5.75      5.75 o
  20   3   8        2.26       -6.00     13.62 o
 -22   4   8        2.66        1.86      3.98 o
 -21   4   8       12.68       15.64      4.16 o
 -20   4   8        0.14        1.56      3.49 o
 -19   4   8        0.20        2.03      4.18 o
 -18   4   8        2.05        3.43      4.27 o
 -17   4   8       14.75        9.96      4.13 o
 -16   4   8       22.99       31.53      4.62 o
 -15   4   8      459.69      403.85     10.13 o
 -14   4   8       36.31       32.83      2.83 o
 -13   4   8       14.56       14.03      2.42 o
 -12   4   8       94.21       74.60      3.47 o
 -11   4   8       13.01        8.83      2.68 o
 -10   4   8        3.20        0.19      2.45 o
  -9   4   8       97.81      114.22      5.74 o
  -8   4   8     1147.66     1084.19     16.55 o
  -7   4   8       98.59      133.45      5.17 o
  -6   4   8       14.97       17.61      3.43 o
  -5   4   8       64.26       52.08      4.55 o
  -4   4   8       48.35       41.34      2.80 o
  -3   4   8       46.96       35.94      2.69 o
  -2   4   8       28.55       22.24      2.36 o
  -1   4   8      407.31      378.14      6.86 o
   0   4   8      792.15      814.41     11.34 o
   1   4   8      208.97      194.78      5.12 o
   2   4   8      170.57      171.38      4.73 o
   3   4   8        0.82       -0.04      1.85 o
   4   4   8        1.52       -1.77      1.77 o
   5   4   8       81.01       72.98      5.84 o
   6   4   8       22.52       19.41      2.80 o
   7   4   8      376.57      341.09      8.31 o
   8   4   8       12.28        7.14      4.00 o
   9   4   8      165.57      180.58      5.88 o
  10   4   8       22.83       22.59      2.97 o
  11   4   8        0.88        1.46      2.76 o
  12   4   8        0.00       -2.48      2.48 o
  13   4   8       10.90       12.51      3.24 o
  14   4   8        2.79        4.47      3.62 o
  15   4   8       25.12       30.72     12.95 o
  16   4   8       63.15       79.71     13.28 o
  17   4   8       15.87        8.64      9.30 o
  18   4   8        8.61       25.91     10.63 o
  19   4   8        3.71        7.97      9.30 o
 -20   5   8       15.02       13.51      6.63 o
 -19   5   8        0.07       -4.54      4.54 o
 -18   5   8        1.81        0.20      4.98 o
 -17   5   8        9.65       15.11      4.79 o
 -16   5   8       29.70       45.05      5.51 o
 -15   5   8       20.51       20.30      4.49 o
 -14   5   8        2.14        3.75      3.79 o
 -13   5   8        0.24        2.85      2.79 o
 -12   5   8       48.22       41.93      3.91 o
 -11   5   8      310.66      284.40      7.69 o
 -10   5   8      170.83      145.27      5.76 o
  -9   5   8      101.22       96.28      5.69 o
  -8   5   8       70.59       74.00      4.43 o
  -7   5   8       30.90       29.77      3.54 o
  -6   5   8      643.25      632.41     13.21 o
  -5   5   8        0.72        4.06      3.46 o
  -4   5   8       11.74       12.83      3.57 o
  -3   5   8       90.87       87.40      7.29 o
  -2   5   8       75.90       62.36      4.56 o
  -1   5   8        2.04       -2.82      2.82 o
   0   5   8       11.64       10.51      3.00 o
   1   5   8        0.50       -2.60      2.60 o
   2   5   8      281.43      257.14      7.71 o
   3   5   8        2.27       -2.61      2.61 o
   4   5   8      176.02      174.60      5.87 o
   5   5   8       36.69       34.12      3.38 o
   6   5   8      110.60      110.26      4.00 o
   7   5   8       20.66       23.31      3.91 o
   8   5   8        6.92        2.78      3.77 o
   9   5   8        1.17       -2.41      3.02 o
  10   5   8        6.09       -0.75      3.86 o
  11   5   8        0.26       -3.47      3.47 o
  12   5   8       83.56       97.10      5.64 o
  13   5   8       12.24       21.24      4.41 o
  14   5   8      192.27      200.67     10.63 o
  15   5   8        1.98        4.68      4.69 o
  16   5   8       10.64       17.48      8.64 o
  17   5   8       51.48       43.40      5.45 o
 -17   6   8       21.25       19.44     19.93 o
 -16   6   8       15.88       12.38      6.77 o
 -15   6   8       14.35       15.22      5.86 o
 -14   6   8        0.40       -0.18      4.85 o
 -13   6   8        0.63       -3.34      3.74 o
 -12   6   8       27.17       39.75      4.89 o
 -11   6   8        6.68       10.38      4.16 o
 -10   6   8       51.91       41.65      4.90 o
  -9   6   8       14.24       12.20      5.22 o
  -8   6   8        1.01        4.60      4.40 o
  -7   6   8       45.98       33.22      5.13 o
  -6   6   8       33.99       46.54      6.52 o
  -5   6   8       14.96       10.50      4.52 o
  -4   6   8        0.46        4.93      4.28 o
  -3   6   8      162.65      150.86      7.78 o
  -2   6   8        0.59       -3.89      3.89 o
  -1   6   8       28.06       26.64      4.85 o
   0   6   8        8.40        2.05      4.06 o
   1   6   8       30.68       21.67      4.65 o
   2   6   8        1.13       -3.96      3.96 o
   3   6   8        1.31        0.58      3.38 o
   4   6   8        0.03       -3.30      3.30 o
   5   6   8        0.01       -1.00      3.07 o
   6   6   8        9.17        6.33      3.56 o
   7   6   8       44.21       47.88      5.12 o
   8   6   8       27.66       26.38      4.75 o
   9   6   8      183.58      211.52      8.66 o
  10   6   8       14.31       10.71      4.38 o
  11   6   8       12.38       12.16      4.57 o
  12   6   8        8.16        8.11      4.91 o
  13   6   8        0.12       -1.03      4.66 o
  14   6   8        3.41       -0.36      7.31 o
 -12   7   8        0.00       -1.57      4.90 o
 -11   7   8        2.55       -3.76      5.02 o
 -10   7   8        0.07       -4.74      4.74 o
  -9   7   8        0.00       -4.34      4.34 o
  -8   7   8        1.14       -3.05      4.71 o
  -7   7   8        1.04       -3.65      5.37 o
  -6   7   8        0.93       -4.70      4.70 o
  -5   7   8       18.32       17.64      5.84 o
  -4   7   8        3.84        2.07      4.66 o
  -3   7   8       38.97       45.40      8.50 o
  -2   7   8       79.18       69.77      6.84 o
  -1   7   8       34.43       32.28      5.66 o
   0   7   8        0.52        5.79      4.65 o
   1   7   8       17.91       18.64      5.30 o
   2   7   8       96.42       98.28      7.28 o
   3   7   8        2.48       -1.74      4.58 o
   4   7   8       56.47       66.40      6.58 o
   5   7   8        1.92        1.73      4.63 o
   6   7   8        1.46       -2.95      7.57 o
   7   7   8        9.74        8.90      5.50 o
   8   7   8        0.03       -1.62      5.30 o
   9   7   8        2.45       -1.56      5.66 o
 -25   0   9        4.98       -7.97      7.97 o
 -23   0   9       14.20       26.57      9.96 o
 -21   0   9       15.37       12.15      4.78 o
 -19   0   9       32.44       34.05      4.92 o
 -17   0   9       92.97       81.04      6.22 o
 -15   0   9      626.33      643.78     14.93 o
 -13   0   9        3.83       -0.54      1.89 o
 -11   0   9        3.53        0.17      1.42 o
  -9   0   9       17.39       16.71      2.82 o
  -7   0   9     2357.20     2413.15     42.57 o
  -5   0   9       47.10       31.96      2.13 o
  -3   0   9     1317.87     1568.85     42.50 o
  -1   0   9      255.58      269.29      5.52 o
   1   0   9     2788.78     2957.52     43.84 o
   3   0   9     4046.01     4251.32     71.46 o
   5   0   9     3273.26     3817.93     77.52 o
   7   0   9      277.81      244.90      9.50 o
   9   0   9       22.57       22.41      2.62 o
  11   0   9       15.03       22.04      2.53 o
  13   0   9       31.70       26.67      3.65 o
  15   0   9      194.21      235.14     14.61 o
  17   0   9        0.09        1.33      5.98 o
  19   0   9        2.56       -4.65      5.98 o
  21   0   9       13.98       17.93      9.30 o
 -25   1   9        6.04        4.43      4.54 o
 -24   1   9       38.39       42.62      6.08 o
 -23   1   9       44.45       43.19      5.65 o
 -22   1   9       14.40       11.91      4.39 o
 -21   1   9       16.38       22.05      4.66 o
 -20   1   9      211.17      227.29      5.92 o
 -19   1   9      145.03      133.97      4.82 o
 -18   1   9       24.78       24.51      2.80 o
 -17   1   9        1.76        0.71      2.13 o
 -16   1   9        1.86        5.72      2.68 o
 -15   1   9       55.36       48.23      3.63 o
 -14   1   9       38.03       45.37      3.15 o
 -13   1   9      161.71      147.91      4.85 o
 -12   1   9      891.53      852.51     12.77 o
 -11   1   9        1.58        4.94      1.80 o
 -10   1   9      679.12      663.10      8.43 o
  -9   1   9        0.14        1.87      0.99 o
  -8   1   9       89.01       91.81      3.05 o
  -7   1   9      364.02      413.20      6.70 o
  -6   1   9      818.97      870.55     11.55 o
  -5   1   9      277.57      306.46      6.49 o
  -4   1   9       66.51       49.03      1.99 o
  -3   1   9       58.14      119.24      3.30 o
  -2   1   9     1282.68     1193.53     12.94 o
  -1   1   9     1362.74     1378.72     14.69 o
   0   1   9       89.89       78.08      2.13 o
   1   1   9     1069.44     1120.04     12.15 o
   2   1   9      716.59     1017.54     10.56 o
   3   1   9     1289.99     1466.96     14.55 o
   4   1   9       12.90        9.73      1.78 o
   5   1   9      575.51      560.63      6.39 o
   6   1   9        2.69        1.04      1.04 o
   7   1   9      140.42      146.32      2.93 o
   8   1   9       58.67       61.80      2.86 o
   9   1   9        1.25        1.69      1.57 o
  10   1   9      973.32      941.61     15.57 o
  11   1   9       32.65       26.93      4.16 o
  12   1   9        5.51        6.59      2.70 o
  13   1   9       81.56       76.51      4.66 o
  14   1   9        3.37        4.87      2.95 o
  15   1   9       17.84        4.31      2.95 o
  16   1   9       14.13       13.40      3.34 o
  17   1   9        7.20        4.76      4.10 o
  18   1   9       88.73       91.13      5.92 o
  19   1   9        0.26       -3.29      4.30 o
  20   1   9        9.12       13.78      5.41 o
  21   1   9        2.15        4.42      5.65 o
  22   1   9        2.08        2.08      8.97 o
 -25   2   9        0.21        0.83      3.77 o
 -24   2   9        0.02        3.18      3.57 o
 -23   2   9        1.65       -2.22      3.44 o
 -22   2   9       98.46       99.01      5.43 o
 -21   2   9       20.11       17.12      3.76 o
 -20   2   9       22.92       24.72      3.65 o
 -19   2   9       35.15       37.89      3.79 o
 -18   2   9       93.48       92.47      4.78 o
 -17   2   9       27.90       29.02      2.27 o
 -16   2   9       11.10       16.56      2.08 o
 -15   2   9      706.23      743.37     10.24 o
 -14   2   9      720.70      676.97      9.08 o
 -13   2   9       14.44       10.98      1.94 o
 -12   2   9      163.10      171.72      4.23 o
 -11   2   9      112.25      110.05      4.93 o
 -10   2   9       35.21       30.30      2.29 o
  -9   2   9      182.89      200.62      4.10 o
  -8   2   9     1563.46     1615.54     18.60 o
  -7   2   9     2698.37     2564.06     28.00 o
  -6   2   9      676.20      729.99     10.92 o
  -5   2   9     1049.16      955.35     11.86 o
  -4   2   9      109.13      164.92      4.66 o
  -3   2   9      941.62     1036.27     12.59 o
  -2   2   9       43.95       44.24      1.90 o
  -1   2   9        0.14       -0.52      1.15 o
   0   2   9      858.94      933.43     10.76 o
   1   2   9      816.33      798.65     11.00 o
   2   2   9      825.59      869.29     10.04 o
   3   2   9      326.92      302.22      4.94 o
   4   2   9      109.89      157.48      5.80 o
   5   2   9       67.35       57.88      2.06 o
   6   2   9       36.55       34.33      1.83 o
   7   2   9        0.70        1.06      1.29 o
   8   2   9      328.29      321.34      5.73 o
   9   2   9      556.53      531.69      8.09 o
  10   2   9      801.33      789.87     11.64 o
  11   2   9        0.85       -0.14      2.39 o
  12   2   9       42.01       37.46      4.13 o
  13   2   9       51.54       49.56      3.99 o
  14   2   9        1.58        1.02      2.90 o
  15   2   9       87.69       89.52      8.73 o
  16   2   9        2.79       -3.61      3.61 o
  17   2   9       28.33       32.16      3.99 o
  18   2   9       15.54        5.55      6.68 o
  19   2   9       20.30       26.79      4.36 o
  20   2   9        0.08        0.58      3.56 o
  21   2   9        1.37       -1.30      3.56 o
 -24   3   9        5.88        1.52      4.02 o
 -23   3   9        6.40       -0.57      3.73 o
 -22   3   9        0.09       -2.15      3.39 o
 -21   3   9       17.61        9.04      3.73 o
 -20   3   9        2.83        4.53      3.51 o
 -19   3   9       30.63       32.38      4.27 o
 -18   3   9      132.74      143.32      9.78 o
 -17   3   9      392.81      368.56     10.30 o
 -16   3   9      365.77      328.30      8.91 o
 -15   3   9      290.05      289.21      5.72 o
 -14   3   9      174.75      167.75      4.58 o
 -13   3   9      487.85      497.02      8.19 o
 -12   3   9       55.59       58.44      3.08 o
 -11   3   9      699.88      664.11      9.72 o
 -10   3   9     1947.78     1777.88     20.81 o
  -9   3   9       14.83       20.89      2.07 o
  -8   3   9        3.56        5.96      1.71 o
  -7   3   9        1.22        1.87      1.00 o
  -6   3   9       51.94       45.68      2.31 o
  -5   3   9      345.76      346.38      6.13 o
  -4   3   9      537.83      531.76      8.04 o
  -3   3   9      618.93      592.13      8.60 o
  -2   3   9      455.61      350.35      6.10 o
  -1   3   9        3.94        0.25      1.70 o
   0   3   9       75.06       78.09      2.85 o
   1   3   9        0.04       -1.05      1.05 o
   2   3   9      177.11      184.73      3.85 o
   3   3   9       20.92       20.70      1.91 o
   4   3   9       23.91       21.53      1.83 o
   5   3   9      115.45      113.69      3.11 o
   6   3   9      383.05      367.36      6.40 o
   7   3   9      259.93      263.03      6.29 o
   8   3   9      772.73      745.56     12.02 o
   9   3   9      374.30      352.14      7.31 o
  10   3   9      308.19      293.25      8.27 o
  11   3   9       40.06       46.79      3.82 o
  12   3   9       48.71       60.18      4.62 o
  13   3   9        0.08       -2.71      2.71 o
  14   3   9       18.39       21.15      6.05 o
  15   3   9        6.68       -1.27      5.10 o
  16   3   9        0.72       -3.93      5.10 o
  17   3   9        0.15       -0.21      5.75 o
  18   3   9        5.13        0.00      6.22 o
  19   3   9        3.01       12.75     15.94 o
  20   3   9       86.05       92.40      9.96 o
 -22   4   9        0.20        3.86      3.98 o
 -21   4   9        0.46        2.94      5.77 o
 -20   4   9        0.35        1.98      3.83 o
 -19   4   9       36.40       34.22      5.73 o
 -18   4   9        0.67       10.04      4.72 o
 -17   4   9      116.49      120.73      6.64 o
 -16   4   9      163.52      148.28      7.31 o
 -15   4   9       56.88       64.68      3.63 o
 -14   4   9       10.57       10.86      2.92 o
 -13   4   9       49.39       47.33      3.22 o
 -12   4   9       44.17       35.59      3.41 o
 -11   4   9      220.02      220.51      6.44 o
 -10   4   9     1139.30     1120.13     17.25 o
  -9   4   9      214.27      232.76      7.00 o
  -8   4   9      137.08      136.94      5.69 o
  -7   4   9      140.79      156.15      7.82 o
  -6   4   9      257.54      254.87      6.09 o
  -5   4   9       80.05       76.97      3.67 o
  -4   4   9      184.15      173.66      4.86 o
  -3   4   9       41.35       52.45      3.20 o
  -2   4   9      121.13      127.50      4.07 o
  -1   4   9       53.82       51.89      3.18 o
   0   4   9      295.16      278.41      6.29 o
   1   4   9      374.05      356.00      7.07 o
   2   4   9       54.15       54.37      3.48 o
   3   4   9        0.03       -0.86      1.88 o
   4   4   9       16.65       12.46      2.24 o
   5   4   9        6.62        2.48      1.91 o
   6   4   9      111.13      101.70      3.38 o
   7   4   9      201.10      204.35      6.62 o
   8   4   9      120.06      129.54      5.26 o
   9   4   9        2.60       -1.41      3.98 o
  10   4   9        7.75       13.56      3.16 o
  11   4   9       11.26       12.28      3.54 o
  12   4   9      198.24      193.20      7.25 o
  13   4   9      101.69      119.73      6.77 o
  14   4   9        4.73       10.75      5.31 o
  15   4   9      241.91      233.61     13.95 o
  16   4   9       57.53       78.38     12.62 o
  17   4   9        0.08        6.64      9.30 o
  18   4   9        0.01       -3.99      7.97 o
 -20   5   9       12.30        1.41      6.44 o
 -19   5   9        1.43       -3.90      5.19 o
 -18   5   9       36.50       43.12      6.32 o
 -17   5   9       27.08       37.45      5.61 o
 -16   5   9       14.48       12.85      4.82 o
 -15   5   9       83.86      100.76      6.17 o
 -14   5   9       77.39       80.28      4.64 o
 -13   5   9       13.68        9.59      4.41 o
 -12   5   9       56.08       62.19      4.48 o
 -11   5   9       63.98       71.02      4.53 o
 -10   5   9       14.88       14.43      3.40 o
  -9   5   9        0.11       -2.75      2.75 o
  -8   5   9        0.01       -1.06      3.05 o
  -7   5   9       11.78        6.89      3.42 o
  -6   5   9        4.83        1.28      3.79 o
  -5   5   9      173.30      158.95      6.57 o
  -4   5   9        1.53       -1.38      4.51 o
  -3   5   9        2.01        0.77      4.31 o
  -2   5   9        6.75        7.91      3.29 o
  -1   5   9       41.60       34.70      4.02 o
   0   5   9        0.17        0.29      2.84 o
   1   5   9       40.18       32.19      3.61 o
   2   5   9        0.59        1.46      2.83 o
   3   5   9      185.48      199.03      6.41 o
   4   5   9        0.10       -2.58      2.58 o
   5   5   9      129.17      130.56      5.19 o
   6   5   9       59.79       60.90      3.34 o
   7   5   9       13.07       11.15      3.50 o
   8   5   9       11.11        8.99      3.42 o
   9   5   9        2.99        6.39      3.75 o
  10   5   9       44.36       38.25      4.65 o
  11   5   9        0.76        3.82      3.70 o
  12   5   9       33.24       44.76      5.31 o
  13   5   9       42.42       52.68      5.36 o
  14   5   9        7.97        5.31      5.13 o
  15   5   9       26.02       26.99      5.65 o
  16   5   9        2.81        0.35      9.30 o
 -17   6   9        0.72       -7.05      7.05 o
 -16   6   9        8.02       11.56      8.20 o
 -15   6   9        0.15       -3.10      7.57 o
 -14   6   9        2.06        1.48      3.78 o
 -13   6   9        0.03       -1.52      3.96 o
 -12   6   9       16.92       14.90      4.13 o
 -11   6   9        5.81        3.29      4.09 o
 -10   6   9       30.48       27.12      4.76 o
  -9   6   9       38.29       30.90      4.62 o
  -8   6   9       23.53       18.69      4.81 o
  -7   6   9        0.77        2.33      4.22 o
  -6   6   9        3.26        4.98      4.11 o
  -5   6   9       15.97       13.98      4.52 o
  -4   6   9       11.68        6.56      4.37 o
  -3   6   9       57.81       52.36      5.81 o
  -2   6   9       13.20       20.73      4.73 o
  -1   6   9       19.15       15.97      4.59 o
   0   6   9      186.38      202.87      8.80 o
   1   6   9        1.41        1.89      3.85 o
   2   6   9        8.31        5.03      3.84 o
   3   6   9        3.21        3.17      3.62 o
   4   6   9        5.87        5.12      3.87 o
   5   6   9        2.05        3.43      3.57 o
   6   6   9        4.77        1.59      3.17 o
   7   6   9        0.04        3.19      4.06 o
   8   6   9       76.49       76.74      6.05 o
   9   6   9        0.45       -3.99      3.99 o
  10   6   9        9.03       17.42      5.51 o
  11   6   9        0.86        6.31      4.58 o
  12   6   9        2.34        6.28      4.77 o
  13   6   9        0.79       -4.35      4.35 o
 -12   7   9        0.86       -0.12      5.23 o
 -11   7   9        2.24       -4.81      4.81 o
 -10   7   9        9.24        5.22      5.00 o
  -9   7   9        8.08       -0.14      4.90 o
  -8   7   9        2.45       -3.40      5.75 o
  -7   7   9        1.78       -0.56      4.65 o
  -6   7   9        0.01       -0.31      4.71 o
  -5   7   9       10.61       11.98      5.19 o
  -4   7   9        8.24        6.78      7.96 o
  -3   7   9        1.52        9.15      5.66 o
  -2   7   9        0.11        7.65      5.75 o
  -1   7   9       24.20       34.42      5.86 o
   0   7   9        5.86        8.98      4.94 o
   1   7   9        5.53        1.81      4.54 o
   2   7   9        0.85       -0.56      4.59 o
   3   7   9        5.83       14.28      5.26 o
   4   7   9        1.94        1.43      4.61 o
   5   7   9       46.02       62.32      6.36 o
   6   7   9        0.01        7.74      4.50 o
   7   7   9       31.35       24.42      6.31 o
   8   7   9       23.10       28.37      6.62 o
 -26   0  10        7.63       -2.66      9.30 o
 -24   0  10       14.00       37.20     11.29 o
 -22   0  10       26.45       30.12      6.64 o
 -20   0  10       14.36       12.82      4.63 o
 -18   0  10       95.63      101.61      7.18 o
 -16   0  10      348.04      317.84     11.92 o
 -14   0  10      428.46      407.76     20.80 o
 -12   0  10      339.84      366.42      9.97 o
 -10   0  10     1839.04     1933.65     35.54 o
  -8   0  10     3484.40     3627.30     62.51 o
  -6   0  10     4720.04     4653.78     61.19 o
  -4   0  10      140.05      244.09      5.52 o
  -2   0  10     3871.14     3774.23     55.80 o
   0   0  10      406.74      465.07      9.13 o
   2   0  10       50.41       72.01      4.92 o
   4   0  10      421.09      569.77      9.44 o
   6   0  10     2006.29     2097.01     31.79 o
   8   0  10      610.56      523.98      9.68 o
  10   0  10      410.89      412.92     10.08 o
  12   0  10       48.06       54.15      3.00 o
  14   0  10       68.95       69.75      8.64 o
  16   0  10      114.41      123.55     11.29 o
  18   0  10       68.42       71.74     10.63 o
  20   0  10        0.91       -2.66      7.31 o
 -25   1  10        0.66       -0.92      4.25 o
 -24   1  10        7.20        8.84      4.44 o
 -23   1  10       10.37       -4.18      4.18 o
 -22   1  10       12.95        6.18      4.57 o
 -21   1  10       13.78       16.29      3.09 o
 -20   1  10        0.67        6.03      3.15 o
 -19   1  10      180.01      205.73      9.11 o
 -18   1  10       24.81       24.63      4.12 o
 -17   1  10      106.75      102.27      5.07 o
 -16   1  10        2.54        4.05      2.77 o
 -15   1  10       49.93       51.94      3.55 o
 -14   1  10       49.73       60.49      3.29 o
 -13   1  10      234.50      232.16      5.66 o
 -12   1  10      238.70      271.04      5.73 o
 -11   1  10     1778.52     1678.82     19.31 o
 -10   1  10      197.83      194.70      5.23 o
  -9   1  10      793.66      774.61     10.21 o
  -8   1  10      580.10      599.26     14.52 o
  -7   1  10        4.09        4.33      1.52 o
  -6   1  10      277.91      284.56      6.39 o
  -5   1  10     3315.47     3856.68     45.12 o
  -4   1  10      235.84      284.09      4.54 o
  -3   1  10     2109.52     2237.23     21.80 o
  -2   1  10      822.89      765.29      9.10 o
  -1   1  10     4751.28     5297.64     54.60 o
   0   1  10      138.34      141.45      3.34 o
   1   1  10     2021.83     2356.49     23.91 o
   2   1  10     2962.89     3111.83     29.32 o
   3   1  10     3322.84     3416.95     33.72 o
   4   1  10      182.48      211.05      3.85 o
   5   1  10      311.50      325.51      4.43 o
   6   1  10       15.22       14.34      1.39 o
   7   1  10        0.01       -0.09      1.12 o
   8   1  10        0.40        2.75      1.14 o
   9   1  10      178.12      172.93      4.41 o
  10   1  10        9.36       14.19      2.63 o
  11   1  10      388.72      370.13      8.57 o
  12   1  10       39.92       47.19      3.95 o
  13   1  10      395.91      376.14     10.20 o
  14   1  10        1.17       -0.19      2.88 o
  15   1  10        0.32        0.70      3.02 o
  16   1  10       10.85        8.84      3.96 o
  17   1  10       32.53       29.37      3.95 o
  18   1  10        0.00       -3.03      3.03 o
  19   1  10       17.97       22.97      5.75 o
  20   1  10        3.91        0.45      4.92 o
  21   1  10       18.45       26.37      6.64 o
 -25   2  10        2.97        1.27      4.02 o
 -24   2  10        1.51        3.12      4.12 o
 -23   2  10       16.63       12.01      4.04 o
 -22   2  10       38.76       45.08      4.76 o
 -21   2  10       13.11       15.06      3.65 o
 -20   2  10        0.09        2.47      3.22 o
 -19   2  10       54.03       58.14      4.35 o
 -18   2  10        2.72        3.03      2.15 o
 -17   2  10       62.99       59.02      3.09 o
 -16   2  10      162.46      164.02      4.41 o
 -15   2  10       26.56       48.03      2.79 o
 -14   2  10      372.65      366.96      6.28 o
 -13   2  10        7.45       13.37      2.79 o
 -12   2  10       62.84       63.50      2.83 o
 -11   2  10       11.58       15.57      1.85 o
 -10   2  10        7.00        8.65      1.88 o
  -9   2  10      246.13      254.18      5.09 o
  -8   2  10      638.49      657.59      9.26 o
  -7   2  10      161.59      197.80      4.40 o
  -6   2  10      323.95      288.50      5.66 o
  -5   2  10      529.92      571.17      7.70 o
  -4   2  10      300.09      407.88      7.41 o
  -3   2  10      192.16      234.58      4.55 o
  -2   2  10       37.68       60.52      2.25 o
  -1   2  10      310.61      403.38      6.18 o
   0   2  10      295.41      310.48      4.97 o
   1   2  10      117.99      122.01      2.83 o
   2   2  10      902.28      895.83     10.42 o
   3   2  10      133.60      141.32      3.35 o
   4   2  10      212.10      213.53      3.75 o
   5   2  10      326.60      370.19      5.67 o
   6   2  10     1332.77     1304.51     14.10 o
   7   2  10      639.91      646.04      9.44 o
   8   2  10     1688.36     1671.11     20.37 o
   9   2  10       21.95       22.01      2.47 o
  10   2  10      171.49      169.20      5.18 o
  11   2  10        2.82       -3.15      3.15 o
  12   2  10        0.02       -0.99      2.55 o
  13   2  10        8.85        7.33      3.45 o
  14   2  10       95.90      101.01      5.96 o
  15   2  10        9.17        3.07      3.54 o
  16   2  10      151.87      143.11      6.96 o
  17   2  10        9.04        9.61      6.18 o
  18   2  10       18.42       12.31      4.47 o
  19   2  10        1.10        4.02      3.83 o
  20   2  10        0.01        0.10      3.56 o
  21   2  10        1.66       -3.49      3.49 o
 -24   3  10        2.62       -4.89      4.89 o
 -23   3  10        2.27       -2.09      3.77 o
 -22   3  10       17.75       10.64      4.02 o
 -21   3  10       13.06       13.47      4.10 o
 -20   3  10        9.17        6.13      3.71 o
 -19   3  10       25.26       40.36      4.56 o
 -18   3  10      289.21      279.44      9.00 o
 -17   3  10       43.60       51.53      4.52 o
 -16   3  10      126.28      117.97      4.65 o
 -15   3  10       56.10       68.99      3.43 o
 -14   3  10      301.90      310.15      6.32 o
 -13   3  10      694.88      685.55     10.25 o
 -12   3  10     1465.94     1471.98     19.02 o
 -11   3  10      110.33      126.61      4.15 o
 -10   3  10      319.55      344.62      6.96 o
  -9   3  10       37.13       41.71      2.47 o
  -8   3  10       84.83       85.33      3.47 o
  -7   3  10      111.34       96.65      3.37 o
  -6   3  10      250.38      280.86      5.63 o
  -5   3  10      179.81      207.57      4.78 o
  -4   3  10      394.45      379.93      7.53 o
  -3   3  10      266.53      228.32      5.90 o
  -2   3  10      319.31      305.07      5.75 o
  -1   3  10      198.39      170.25      4.12 o
   0   3  10        3.02        4.15      1.19 o
   1   3  10       22.20       24.93      1.80 o
   2   3  10       89.14       99.84      3.16 o
   3   3  10       96.13       99.30      3.22 o
   4   3  10      129.51      140.96      3.71 o
   5   3  10       21.18       23.73      2.00 o
   6   3  10     1064.33     1007.00     12.45 o
   7   3  10      126.69      117.32      4.96 o
   8   3  10        0.38        1.54      2.55 o
   9   3  10        1.82        1.22      2.38 o
  10   3  10       47.32       39.14      3.98 o
  11   3  10      383.35      387.13      9.85 o
  12   3  10        1.54        3.72      3.10 o
  13   3  10       17.84       14.71      3.33 o
  14   3  10        2.75       11.03      5.75 o
  15   3  10        6.14        7.81      5.75 o
  16   3  10        4.90        9.67      6.22 o
  17   3  10        0.33        2.20      6.97 o
  18   3  10        0.07        0.66      6.97 o
  19   3  10        5.50        0.27      6.51 o
 -22   4  10        6.35        6.39      4.43 o
 -21   4  10       33.85       38.57      5.30 o
 -20   4  10        5.43       14.83      4.40 o
 -19   4  10       30.79       37.61     11.84 o
 -18   4  10      219.05      207.36      9.87 o
 -17   4  10       38.88       60.85      5.58 o
 -16   4  10       15.33        8.29      4.44 o
 -15   4  10      264.83      252.71      6.10 o
 -14   4  10        0.52        1.60      2.74 o
 -13   4  10        2.44        5.79      2.70 o
 -12   4  10      147.50      137.98      6.73 o
 -11   4  10       40.31       49.28      3.91 o
 -10   4  10       20.75       19.73      3.27 o
  -9   4  10        4.32        0.76      3.27 o
  -8   4  10       97.99       91.26      6.30 o
  -7   4  10      198.59      183.88      6.04 o
  -6   4  10      124.03      128.33      4.60 o
  -5   4  10        8.13        5.42      2.46 o
  -4   4  10       97.74      101.78      4.32 o
  -3   4  10        2.16        2.76      2.07 o
  -2   4  10       38.84       48.73      4.05 o
  -1   4  10      241.54      240.10      5.97 o
   0   4  10      295.35      282.38      6.98 o
   1   4  10      594.14      579.78     10.56 o
   2   4  10       66.84       65.11      3.56 o
   3   4  10      151.67      157.25      4.69 o
   4   4  10       20.81       22.22      2.54 o
   5   4  10       30.77       30.37      2.57 o
   6   4  10      168.95      174.04      4.36 o
   7   4  10       54.26       51.03      3.92 o
   8   4  10       40.41       43.78      4.31 o
   9   4  10      154.91      177.67      6.16 o
  10   4  10       18.31       23.97      3.62 o
  11   4  10        0.66        2.03      3.12 o
  12   4  10       46.06       57.02      4.70 o
  13   4  10      152.77      150.52     17.27 o
  14   4  10       13.08       14.30      4.69 o
  15   4  10       23.57       20.03      9.30 o
  16   4  10        0.51       11.96      9.30 o
  17   4  10       14.50       15.28      9.96 o
  18   4  10        0.70       -4.65      8.64 o
 -20   5  10       14.55       20.29      6.24 o
 -19   5  10        9.87        4.12      5.73 o
 -18   5  10        8.12        7.07      6.16 o
 -17   5  10       26.83       19.41      5.05 o
 -16   5  10       16.40       16.43      4.95 o
 -15   5  10       20.21       11.08      3.15 o
 -14   5  10        4.53        6.32      3.18 o
 -13   5  10        5.02        8.95      3.33 o
 -12   5  10       49.48       53.50      4.36 o
 -11   5  10        0.91        0.81      3.12 o
 -10   5  10      377.37      358.98      9.77 o
  -9   5  10        5.27        9.58      3.61 o
  -8   5  10       24.79       24.73      4.11 o
  -7   5  10       18.46       16.58      3.72 o
  -6   5  10        0.60       -3.59      4.49 o
  -5   5  10       10.17        8.68      4.11 o
  -4   5  10      114.49      113.76      6.38 o
  -3   5  10        0.01        6.71      3.79 o
  -2   5  10      155.26      151.46      6.47 o
  -1   5  10       10.44        7.40      3.49 o
   0   5  10        5.04       -0.75      3.05 o
   1   5  10        1.41        0.79      2.91 o
   2   5  10       91.57       75.27      4.49 o
   3   5  10       38.82       42.24      3.87 o
   4   5  10      245.42      245.41      7.05 o
   5   5  10       47.27       48.88      3.86 o
   6   5  10       23.61       24.03      2.72 o
   7   5  10        3.13       -2.63      3.11 o
   8   5  10       14.89       26.54      4.24 o
   9   5  10       26.77       19.40      3.80 o
  10   5  10       14.20       11.50      4.03 o
  11   5  10        8.65        4.88      3.68 o
  12   5  10        4.42        1.37      4.35 o
  13   5  10      100.81      113.17      6.90 o
  14   5  10       69.43       75.45      7.34 o
  15   5  10        0.61        4.29      4.61 o
  16   5  10        0.63       -4.21      4.21 o
 -17   6  10        2.03       -3.84      7.74 o
 -16   6  10       78.49       77.26      8.77 o
 -15   6  10        0.02       -0.01      5.33 o
 -14   6  10       35.80       36.89      4.84 o
 -13   6  10        9.42       10.74      4.14 o
 -12   6  10        9.81        7.14      4.27 o
 -11   6  10       13.69       17.92      4.51 o
 -10   6  10       34.76       32.56      4.91 o
  -9   6  10       57.94       55.76      6.13 o
  -8   6  10       16.26       11.78      4.70 o
  -7   6  10       81.12       93.93      6.75 o
  -6   6  10        0.01       -2.08      4.08 o
  -5   6  10        9.66        4.46      4.30 o
  -4   6  10        0.74        1.56      4.10 o
  -3   6  10       23.33       12.59      4.63 o
  -2   6  10        0.84        2.88      4.10 o
  -1   6  10        4.69        6.02      4.44 o
   0   6  10        0.39       -1.86      3.89 o
   1   6  10       40.67       45.33      5.41 o
   2   6  10        5.58        3.75      3.67 o
   3   6  10        8.20        5.37      5.18 o
   4   6  10       39.20       37.77      4.54 o
   5   6  10       26.72       17.66      4.16 o
   6   6  10        8.93        4.22      3.13 o
   7   6  10       38.36       47.29      5.30 o
   8   6  10       83.84       96.15      6.25 o
   9   6  10        8.13        6.78      4.41 o
  10   6  10       43.56       53.42      5.92 o
  11   6  10        1.81       -1.90      5.35 o
  12   6  10        3.11       -4.24      4.60 o
  13   6  10        3.49       -3.99      6.64 o
 -12   7  10        0.01        0.77      5.29 o
 -11   7  10       10.19       13.97      5.95 o
 -10   7  10        1.58       -3.44      4.94 o
  -9   7  10        0.06       -4.78      4.78 o
  -8   7  10        0.00        0.36      4.91 o
  -7   7  10        0.05        4.69      4.93 o
  -6   7  10        0.76       -4.59      4.59 o
  -5   7  10        1.19        1.79      4.95 o
  -4   7  10       39.95       45.52      6.39 o
  -3   7  10        2.47       -4.05      5.75 o
  -2   7  10       87.10       78.67      7.11 o
  -1   7  10        1.18       -1.63      4.67 o
   0   7  10        1.05       -4.89      4.89 o
   1   7  10        1.27       -0.01      4.81 o
   2   7  10        6.86       10.91      6.81 o
   3   7  10        0.39        1.53      5.52 o
   4   7  10        0.87        1.41      4.90 o
   5   7  10       35.17       48.96      6.08 o
   6   7  10        3.16        9.22      4.35 o
   7   7  10        0.15       -8.44      8.44 o
   8   7  10        0.77        4.65      8.11 o
 -25   0  11        7.63        6.19      5.21 o
 -23   0  11       40.86       31.88     11.29 o
 -21   0  11       46.32       55.85      6.70 o
 -19   0  11        2.33       -3.95      4.30 o
 -17   0  11      104.23       90.53      7.00 o
 -15   0  11      122.41      131.55     13.28 o
 -13   0  11      256.16      231.41      8.16 o
 -11   0  11      183.04      204.01      7.15 o
  -9   0  11     1358.40     1426.13     27.35 o
  -7   0  11       66.83       99.35      3.90 o
  -5   0  11    16099.09    17215.11    218.63 o
  -3   0  11       37.04       45.18      3.57 o
  -1   0  11     3445.22     3559.17     52.97 o
   1   0  11     2173.17     2607.13     39.52 o
   3   0  11     1112.30     1124.22     25.29 o
   5   0  11      454.75      468.18      8.31 o
   7   0  11     1122.21     1168.60     33.55 o
   9   0  11      635.09      568.26     16.52 o
  11   0  11        0.50       -0.09      1.90 o
  13   0  11        4.40        0.40      2.10 o
  15   0  11       21.04       21.92      6.64 o
  17   0  11       79.39       85.69     10.63 o
  19   0  11       28.97       27.23      9.30 o
  21   0  11        2.74       -3.32      7.97 o
 -25   1  11        8.11        7.45      4.79 o
 -24   1  11        0.07        4.21      4.17 o
 -23   1  11        9.37        6.47      4.22 o
 -22   1  11        2.10        0.74      3.11 o
 -21   1  11       33.86       39.73      4.44 o
 -20   1  11      111.38      119.80      7.66 o
 -19   1  11        0.30        1.94      2.82 o
 -18   1  11       71.32       70.97      6.23 o
 -17   1  11       10.36       18.94      4.32 o
 -16   1  11      120.09      130.37      8.15 o
 -15   1  11       61.12       60.49      4.47 o
 -14   1  11      154.46      148.23      4.90 o
 -13   1  11        6.88        4.49      2.23 o
 -12   1  11      228.03      227.79      6.08 o
 -11   1  11      293.21      313.42      6.26 o
 -10   1  11     3200.04     3171.82     36.72 o
  -9   1  11     1125.68     1148.17     15.10 o
  -8   1  11        5.98        5.78      1.71 o
  -7   1  11     3102.41     3537.35     43.52 o
  -6   1  11     2788.20     3039.91     37.74 o
  -5   1  11       40.07       40.72      5.15 o
  -4   1  11      715.68      668.57     13.50 o
  -3   1  11     1474.95     1520.07     18.61 o
  -2   1  11     3724.13     4251.66     44.41 o
  -1   1  11       17.94       18.81      1.89 o
   0   1  11      419.85      412.70      6.33 o
   1   1  11       12.31       20.48      1.45 o
   2   1  11     1989.59     2184.99     21.27 o
   3   1  11      420.03      398.23      5.30 o
   4   1  11     2069.67     1860.77     20.57 o
   5   1  11      199.20      224.83      4.03 o
   6   1  11       68.48       63.23      2.09 o
   7   1  11        8.64       12.60      1.36 o
   8   1  11       16.23       12.81      1.37 o
   9   1  11       74.46       83.53      4.01 o
  10   1  11      159.68      154.55      6.11 o
  11   1  11        6.13        6.57      3.02 o
  12   1  11      504.13      497.37     12.44 o
  13   1  11       66.11       65.78      7.67 o
  14   1  11      102.55       92.53      5.37 o
  15   1  11        8.10        8.51      3.49 o
  16   1  11        2.52        2.24      3.20 o
  17   1  11        3.64       -0.70      3.75 o
  18   1  11        3.54        7.46      3.12 o
  19   1  11        0.69       -0.20      5.03 o
  20   1  11        8.26        7.57      5.98 o
  21   1  11        0.01       -2.60      8.97 o
 -25   2  11       12.16       13.18      5.61 o
 -24   2  11        7.55       -3.84      4.22 o
 -23   2  11       22.89       28.39      4.94 o
 -22   2  11       22.17       24.61      4.13 o
 -21   2  11        2.55        3.48      3.40 o
 -20   2  11        0.10        1.21      3.19 o
 -19   2  11       21.44       21.46      3.30 o
 -18   2  11       48.56       44.07      3.12 o
 -17   2  11       22.66       29.06      2.97 o
 -16   2  11      221.00      225.24      5.77 o
 -15   2  11     1784.50     1665.34     18.88 o
 -14   2  11      818.17      802.13     10.60 o
 -13   2  11      617.16      591.41      9.03 o
 -12   2  11       65.22       71.69      3.65 o
 -11   2  11      458.92      492.52      7.40 o
 -10   2  11       24.46       27.04      2.68 o
  -9   2  11      333.35      318.08      5.98 o
  -8   2  11      367.65      363.95      6.30 o
  -7   2  11      507.77      489.13      7.54 o
  -6   2  11      126.47      131.81      3.90 o
  -5   2  11       28.87       23.85      1.86 o
  -4   2  11       46.41       34.70      2.14 o
  -3   2  11       34.70       32.42      1.93 o
  -2   2  11      226.86      308.30      7.49 o
  -1   2  11     1673.20     1605.50     18.46 o
   0   2  11     2331.09     2697.74     27.57 o
   1   2  11     1294.28     1176.57     12.57 o
   2   2  11      923.39      951.22     10.48 o
   3   2  11      315.37      300.04      5.22 o
   4   2  11      490.76      534.89      6.98 o
   5   2  11       19.91       23.60      1.97 o
   6   2  11        0.34        2.20      1.45 o
   7   2  11     1021.29      988.72     12.17 o
   8   2  11       60.99       56.82      3.17 o
   9   2  11      470.69      428.64      8.77 o
  10   2  11       62.20       57.93      3.97 o
  11   2  11       21.41       22.48      3.61 o
  12   2  11       25.36       24.92      3.84 o
  13   2  11       14.60        6.97      3.33 o
  14   2  11       26.04       21.75      3.95 o
  15   2  11      150.36      140.38      7.05 o
  16   2  11       24.54       25.84      4.36 o
  17   2  11       30.66       39.88      4.59 o
  18   2  11        4.55        0.46      5.12 o
  19   2  11        0.62        4.45      3.79 o
  20   2  11        1.05       -0.90      5.85 o
 -24   3  11        0.53       -1.54      3.98 o
 -23   3  11       19.31       10.33      5.18 o
 -22   3  11        9.80       12.53      4.43 o
 -21   3  11        0.01        7.06      4.10 o
 -20   3  11       77.97       69.04      5.61 o
 -19   3  11        4.22        3.07      4.12 o
 -18   3  11      250.46      281.87      9.69 o
 -17   3  11      110.83      121.06      4.25 o
 -16   3  11       30.05       26.05      3.06 o
 -15   3  11       41.00       29.05      3.26 o
 -14   3  11      135.09      136.96      5.16 o
 -13   3  11      259.82      252.76      7.11 o
 -12   3  11      289.43      308.11      7.16 o
 -11   3  11       15.31       12.37      2.68 o
 -10   3  11       63.52       56.48      3.42 o
  -9   3  11        1.60       -1.09      1.91 o
  -8   3  11      205.83      168.44      4.81 o
  -7   3  11        7.93        5.32      1.88 o
  -6   3  11       41.35       56.04      3.85 o
  -5   3  11      564.53      589.13      8.95 o
  -4   3  11       81.58       78.43      3.22 o
  -3   3  11      225.43      218.30      4.90 o
  -2   3  11       19.14        9.14      1.89 o
  -1   3  11        3.82        0.57      1.63 o
   0   3  11       56.83       48.83      2.49 o
   1   3  11        8.66       10.74      1.57 o
   2   3  11      186.63      173.46      3.97 o
   3   3  11       49.39       56.37      2.68 o
   4   3  11     1891.45     1804.73     20.82 o
   5   3  11     2150.12     2141.90     24.03 o
   6   3  11     1118.21     1106.53     13.62 o
   7   3  11       12.19       12.95      2.89 o
   8   3  11      378.30      382.65      8.08 o
   9   3  11      711.72      703.58     14.65 o
  10   3  11       85.90       75.37      5.18 o
  11   3  11      151.46      161.66     11.17 o
  12   3  11      146.63      156.72      7.49 o
  13   3  11       90.97       68.71      8.21 o
  14   3  11       33.88       45.07      7.18 o
  15   3  11        3.52       -4.78      4.78 o
  16   3  11        0.03       -1.88      5.26 o
  17   3  11        6.84        2.07      6.02 o
  18   3  11        0.62        1.26      6.51 o
  19   3  11        4.49       10.63      8.64 o
 -22   4  11       20.74       23.45      5.24 o
 -21   4  11       47.14       46.68      7.34 o
 -20   4  11      109.50       86.25      7.89 o
 -19   4  11       48.44       45.22      6.21 o
 -18   4  11       99.00      124.04     18.43 o
 -17   4  11       73.90       73.52      6.08 o
 -16   4  11      191.42      191.18      6.99 o
 -15   4  11       44.58       43.52      3.96 o
 -14   4  11       18.75       25.91      3.54 o
 -13   4  11       98.25       97.55      4.75 o
 -12   4  11        0.09       -0.92      2.75 o
 -11   4  11       69.28       68.40      4.16 o
 -10   4  11        0.49       -0.40      2.82 o
  -9   4  11       17.90       16.71      3.09 o
  -8   4  11       62.22       69.80      4.25 o
  -7   4  11       99.66      115.02      4.97 o
  -6   4  11       42.97       43.04      3.36 o
  -5   4  11      278.55      269.32      6.63 o
  -4   4  11        0.08       -2.46      2.46 o
  -3   4  11       96.51       87.60      4.00 o
  -2   4  11        1.89        2.58      2.42 o
  -1   4  11      131.57      131.37      5.00 o
   0   4  11      357.83      348.03      7.97 o
   1   4  11        7.09        3.45      3.36 o
   2   4  11       89.64       77.23      4.19 o
   3   4  11      116.15      108.10      4.16 o
   4   4  11      244.42      260.69      6.37 o
   5   4  11      293.80      272.75      5.85 o
   6   4  11        0.95        0.22      1.79 o
   7   4  11       10.72       12.48      3.09 o
   8   4  11       21.57       13.92      3.14 o
   9   4  11      139.38      145.36      6.32 o
  10   4  11        3.09        6.22      3.29 o
  11   4  11      367.76      356.01     10.81 o
  12   4  11       51.91       45.44      7.31 o
  13   4  11      151.80      128.34     17.27 o
  14   4  11       41.66       55.74     12.62 o
  15   4  11        2.24        2.45      4.02 o
  16   4  11       20.71       20.59     10.63 o
  17   4  11        0.10       -7.31      7.97 o
 -20   5  11       73.65       80.54     11.27 o
 -19   5  11        9.91       21.37      8.21 o
 -18   5  11       19.93       38.31      8.60 o
 -17   5  11        0.10       14.17      6.30 o
 -16   5  11        8.30        4.90      5.95 o
 -15   5  11       10.34        3.44      3.64 o
 -14   5  11        0.74       -1.68      3.48 o
 -13   5  11        6.19        6.81      3.70 o
 -12   5  11       26.43       22.18      4.22 o
 -11   5  11      132.38      147.95      6.69 o
 -10   5  11       62.79       81.66      5.56 o
  -9   5  11        0.07       -0.36      3.45 o
  -8   5  11        8.11        5.30      3.44 o
  -7   5  11        0.91       -1.72      5.35 o
  -6   5  11       31.53       31.32      4.26 o
  -5   5  11        5.68        4.52      3.59 o
  -4   5  11        0.75       -5.08      5.08 o
  -3   5  11      178.54      179.82      7.88 o
  -2   5  11       17.84       13.46      3.89 o
  -1   5  11       69.38       86.06      5.30 o
   0   5  11        1.18        3.29      4.58 o
   1   5  11        0.05       -2.75      2.75 o
   2   5  11       47.25       35.66      3.85 o
   3   5  11      194.44      171.68      6.15 o
   4   5  11        6.32        6.38      3.13 o
   5   5  11        2.27        7.94      2.95 o
   6   5  11       25.66       24.39      2.74 o
   7   5  11        0.63        4.66      3.40 o
   8   5  11       38.68       42.55      4.43 o
   9   5  11        7.81        4.16      3.67 o
  10   5  11       40.85       44.31      5.03 o
  11   5  11       15.15        7.78      4.52 o
  12   5  11        8.58       11.46      4.46 o
  13   5  11       15.45       17.09      4.60 o
  14   5  11        3.45       13.45      5.13 o
  15   5  11       10.31        7.28      4.69 o
 -16   6  11        1.39        1.87     12.50 o
 -15   6  11       11.00       26.18      4.78 o
 -14   6  11        1.43        1.65      5.68 o
 -13   6  11        2.26        2.38      4.09 o
 -12   6  11        0.21       -0.95      4.05 o
 -11   6  11        0.22        2.88      4.56 o
 -10   6  11        6.29        1.54      4.38 o
  -9   6  11       41.21       34.84      5.45 o
  -8   6  11       58.77       67.85      6.30 o
  -7   6  11        0.48        5.06      4.68 o
  -6   6  11       38.29       44.89      5.78 o
  -5   6  11        1.08        4.56      4.36 o
  -4   6  11       26.91       28.01      5.30 o
  -3   6  11        0.04       -3.87      3.87 o
  -2   6  11        7.48        0.02      3.97 o
  -1   6  11        0.00       -3.82      3.82 o
   0   6  11        9.03       12.14      4.44 o
   1   6  11        1.90       -1.63      4.12 o
   2   6  11       40.05       44.71      4.91 o
   3   6  11       13.52        6.08      3.75 o
   4   6  11       14.65        9.06      3.79 o
   5   6  11        6.55       10.73      3.97 o
   6   6  11       27.95       35.43      4.40 o
   7   6  11        0.26       -3.93      3.93 o
   8   6  11       52.69       66.48      6.98 o
   9   6  11        1.49        0.80      4.67 o
  10   6  11        3.81        1.75      4.89 o
  11   6  11        2.41       -3.53      4.74 o
  12   6  11        4.65        4.64      5.05 o
 -11   7  11        2.24        4.98      5.45 o
 -10   7  11        1.47        6.84      5.66 o
  -9   7  11        5.12       13.62      5.43 o
  -8   7  11       15.89       11.70      6.71 o
  -7   7  11        0.59        2.37      4.79 o
  -6   7  11        4.02        1.47      4.99 o
  -5   7  11       38.90       51.25      6.67 o
  -4   7  11        5.33       12.62      5.54 o
  -3   7  11       22.98       15.98      5.44 o
  -2   7  11        0.00       -4.13      4.89 o
  -1   7  11        0.03       -0.14      4.97 o
   0   7  11        0.51       -4.61      4.61 o
   1   7  11        0.60       -4.44      4.44 o
   2   7  11        1.93        3.55      4.83 o
   3   7  11       34.52       39.45      9.11 o
   4   7  11       11.30        6.89      6.04 o
   5   7  11        6.71        8.06      5.04 o
   6   7  11        6.24        6.30      4.46 o
   7   7  11        2.23        4.66      5.66 o
 -24   0  12       20.86       23.25     10.63 o
 -22   0  12      261.26      260.68     12.45 o
 -20   0  12        4.27       10.34      5.26 o
 -18   0  12       11.22        6.81      4.63 o
 -16   0  12        1.43        5.61      4.15 o
 -14   0  12      274.03      224.36      8.56 o
 -12   0  12      888.18      881.36     19.17 o
 -10   0  12     1826.83     1809.06     29.56 o
  -8   0  12     3691.90     3664.25     49.43 o
  -6   0  12      838.42      864.19     13.96 o
  -4   0  12     1893.03     2033.55     35.57 o
  -2   0  12      111.95      140.56      5.97 o
   0   0  12     6367.03     6543.92     94.99 o
   2   0  12      592.52      571.78     12.78 o
   4   0  12      324.00      333.04      9.52 o
   6   0  12      319.40      285.54      6.92 o
   8   0  12     1604.81     1452.41     70.28 o
  10   0  12      287.29      267.20     14.45 o
  12   0  12        4.22       -2.10      2.10 o
  14   0  12       31.78       41.18      7.97 o
  16   0  12       54.37       43.84      9.30 o
  18   0  12       17.05       12.62      7.97 o
  20   0  12       16.58       23.25      9.30 o
 -25   1  12       30.94       36.54      5.53 o
 -24   1  12        9.65        6.58      4.63 o
 -23   1  12        0.00       -0.46      3.05 o
 -22   1  12       22.98       24.31      3.70 o
 -21   1  12        1.83        3.10      3.14 o
 -20   1  12        3.39        0.66      3.10 o
 -19   1  12        7.34        6.11      3.21 o
 -18   1  12       36.24       39.62      3.87 o
 -17   1  12      664.99      664.26     14.68 o
 -16   1  12       59.36       55.80      4.63 o
 -15   1  12        0.30       -0.10      2.87 o
 -14   1  12       52.05       53.52      3.50 o
 -13   1  12       82.16       73.67      3.39 o
 -12   1  12      418.70      414.76      7.66 o
 -11   1  12      230.03      249.32      5.66 o
 -10   1  12      214.62      199.43      5.01 o
  -9   1  12        0.31        4.03      1.82 o
  -8   1  12      186.81      190.45      4.76 o
  -7   1  12      841.66      943.12     12.95 o
  -6   1  12      656.01      747.44     10.78 o
  -5   1  12      521.07      425.27      7.17 o
  -4   1  12        1.04        2.21      1.19 o
  -3   1  12     2382.00     2374.20     27.93 o
  -2   1  12     3175.67     3586.20     38.10 o
  -1   1  12     1985.81     2278.74     25.07 o
   0   1  12      107.11      152.60      3.84 o
   1   1  12      136.23      161.24      3.48 o
   2   1  12      364.85      465.05      6.46 o
   3   1  12      934.60      950.04     10.41 o
   4   1  12        7.49       18.78      1.88 o
   5   1  12     1682.71     1604.89     19.46 o
   6   1  12       56.45       66.42      2.34 o
   7   1  12      102.65       91.47      3.71 o
   8   1  12       10.21       10.82      1.61 o
   9   1  12        2.88        0.15      1.45 o
  10   1  12        1.65        0.00      2.88 o
  11   1  12      154.46      141.39      6.71 o
  12   1  12       53.72       53.02      4.52 o
  13   1  12      380.67      349.89     10.50 o
  14   1  12       36.67       40.11      4.27 o
  15   1  12        7.74        3.87      3.49 o
  16   1  12       79.93       75.46      5.26 o
  17   1  12        3.13        3.37      3.28 o
  18   1  12       12.23       17.55      8.30 o
  19   1  12        9.02        2.02      4.92 o
  20   1  12        0.12       -2.86      5.26 o
 -25   2  12        2.30        2.13      5.52 o
 -24   2  12        0.87        1.91      5.05 o
 -23   2  12        5.44        0.90      4.30 o
 -22   2  12        4.39        8.74      4.02 o
 -21   2  12        0.27       -1.74      3.48 o
 -20   2  12       64.17       65.28      3.94 o
 -19   2  12        1.41        5.20      2.97 o
 -18   2  12       10.41       13.33      2.98 o
 -17   2  12      196.42      197.27      6.03 o
 -16   2  12        5.10        6.71      3.28 o
 -15   2  12       15.50       19.80      2.96 o
 -14   2  12       25.38       29.63      2.81 o
 -13   2  12       22.29       22.50      2.62 o
 -12   2  12      506.57      527.36     12.33 o
 -11   2  12      116.03      132.32      3.95 o
 -10   2  12       19.03       19.32      2.27 o
  -9   2  12       76.88       83.15      3.26 o
  -8   2  12      235.92      248.10      5.28 o
  -7   2  12        0.28        1.62      1.47 o
  -6   2  12      148.18      130.25      3.75 o
  -5   2  12       56.36       38.25      2.70 o
  -4   2  12      120.07      114.78      3.52 o
  -3   2  12       57.03       70.26      2.53 o
  -2   2  12      837.94      898.91     11.59 o
  -1   2  12      236.70      270.06      4.91 o
   0   2  12     1036.96      980.51     11.65 o
   1   2  12      599.68      651.76      8.01 o
   2   2  12      885.87      862.82      9.82 o
   3   2  12      256.31      264.73      6.61 o
   4   2  12      132.72      144.91      3.51 o
   5   2  12       14.11       10.97      1.84 o
   6   2  12      104.16      106.05      3.35 o
   7   2  12      849.02      837.93     10.62 o
   8   2  12      663.00      611.90     10.39 o
   9   2  12      148.18      150.83      6.01 o
  10   2  12       49.25       45.98      4.39 o
  11   2  12       55.42       53.39      4.67 o
  12   2  12        4.52        0.72      2.97 o
  13   2  12       36.44       41.23      5.96 o
  14   2  12       61.83       52.46      6.89 o
  15   2  12       17.46       15.17      4.14 o
  16   2  12        7.44        4.98      3.90 o
  17   2  12       19.83       11.86      4.14 o
  18   2  12        9.59        6.78      4.20 o
  19   2  12        0.00        1.41      4.72 o
  20   2  12        0.23       -3.51      3.90 o
 -23   3  12        0.53       -0.12      4.31 o
 -22   3  12        7.76        8.65      4.50 o
 -21   3  12        3.26       11.97      4.22 o
 -20   3  12        2.88        4.62      4.23 o
 -19   3  12       12.01       21.69      4.44 o
 -18   3  12      204.59      224.54      6.04 o
 -17   3  12      237.64      247.58      6.81 o
 -16   3  12      119.59      103.61      5.26 o
 -15   3  12       80.65       81.06      4.47 o
 -14   3  12       76.99       77.53      4.30 o
 -13   3  12      831.60      821.62     13.95 o
 -12   3  12        3.71        5.73      2.92 o
 -11   3  12        6.29        1.58      2.59 o
 -10   3  12      226.96      242.21      7.97 o
  -9   3  12      312.22      293.06      6.60 o
  -8   3  12       97.57       91.32      3.95 o
  -7   3  12       27.94       23.84      2.64 o
  -6   3  12       19.63       18.73      2.34 o
  -5   3  12       49.22       49.19      2.89 o
  -4   3  12      250.74      261.31      5.63 o
  -3   3  12       47.22       36.78      2.58 o
  -2   3  12       17.30       13.71      2.11 o
  -1   3  12      192.92      171.06      4.16 o
   0   3  12       23.14       29.15      2.27 o
   1   3  12       24.51       24.38      1.91 o
   2   3  12        0.38        5.18      1.76 o
   3   3  12     1326.09     1226.32     15.20 o
   4   3  12      107.83      111.56      4.48 o
   5   3  12        5.13        6.62      2.13 o
   6   3  12      115.39      115.43      3.50 o
   7   3  12      102.27       95.76      4.42 o
   8   3  12       99.18       99.30      5.09 o
   9   3  12      319.96      298.44      9.30 o
  10   3  12      150.39      138.33      6.35 o
  11   3  12       26.00       31.98      4.75 o
  12   3  12        7.69       10.71      3.64 o
  13   3  12        0.04        1.39      5.10 o
  14   3  12       13.94        7.65      5.75 o
  15   3  12       23.24       15.44     10.63 o
  16   3  12        3.43       -0.92      5.98 o
  17   3  12        3.88        2.95      6.22 o
  18   3  12        7.86        7.31      8.64 o
 -22   4  12      182.05      202.85     16.11 o
 -21   4  12       16.72       17.24      5.11 o
 -20   4  12        4.44       10.50      4.74 o
 -19   4  12       91.34       74.04      6.53 o
 -18   4  12       80.47       75.18      6.98 o
 -17   4  12       19.43       11.80      3.94 o
 -16   4  12        6.37        7.43      3.25 o
 -15   4  12      118.61      122.27      5.40 o
 -14   4  12       78.18       77.13      4.56 o
 -13   4  12       19.75       19.73      3.46 o
 -12   4  12        1.28       -0.08      2.72 o
 -11   4  12       22.52       19.60      3.27 o
 -10   4  12        4.40        5.56      2.77 o
  -9   4  12        0.95       -2.44      2.44 o
  -8   4  12      101.12       95.98      4.69 o
  -7   4  12      248.59      237.86      6.77 o
  -6   4  12      104.33       91.78      5.00 o
  -5   4  12      398.02      370.29     11.98 o
  -4   4  12      201.89      170.11      6.01 o
  -3   4  12        2.05        0.93      3.05 o
  -2   4  12       72.63       67.64      4.49 o
  -1   4  12        2.27       -0.83      2.81 o
   0   4  12       30.10       26.90      3.07 o
   1   4  12      473.29      437.66      9.31 o
   2   4  12      249.29      256.53     10.48 o
   3   4  12      259.19      275.19      7.09 o
   4   4  12       12.36       12.98      2.49 o
   5   4  12      422.11      383.88     11.04 o
   6   4  12        5.74        5.39      1.85 o
   7   4  12       49.51       60.91      5.69 o
   8   4  12       33.18       40.54      3.97 o
   9   4  12      239.29      229.21      8.06 o
  10   4  12      144.08      151.10      6.71 o
  11   4  12       67.19       56.55      7.00 o
  12   4  12       20.98       22.37      5.41 o
  13   4  12       16.00        9.59      5.03 o
  14   4  12        1.43       -0.41      4.53 o
  15   4  12       44.88       43.84     11.29 o
  16   4  12        0.78        6.64      9.30 o
  17   4  12       15.01        9.96      9.96 o
 -20   5  12      274.91      348.73     25.24 o
 -19   5  12       16.50       24.25      8.45 o
 -18   5  12        7.81       23.59      8.13 o
 -17   5  12       10.21       13.71      6.50 o
 -16   5  12        5.76       10.06      5.53 o
 -15   5  12        1.37       -0.54      3.46 o
 -14   5  12        2.58       -1.61      4.28 o
 -13   5  12        0.02        1.76      3.84 o
 -12   5  12       62.67       68.84      5.45 o
 -11   5  12       50.61       47.75      7.76 o
 -10   5  12      110.69      118.00      6.20 o
  -9   5  12       15.77       14.78      3.83 o
  -8   5  12        2.70        0.69      3.47 o
  -7   5  12        0.07        0.15      3.19 o
  -6   5  12       56.77       49.72      5.34 o
  -5   5  12        8.25        3.63      3.73 o
  -4   5  12       46.68       47.88      5.14 o
  -3   5  12       14.82       19.47      4.63 o
  -2   5  12      304.78      299.72      9.05 o
  -1   5  12        8.14        7.32      5.32 o
   0   5  12       33.26       30.54      4.30 o
   1   5  12        0.02       -0.40      3.47 o
   2   5  12       21.06       17.64      3.52 o
   3   5  12       30.68       31.31      3.84 o
   4   5  12       60.40       53.47      4.29 o
   5   5  12      165.02      168.43      6.03 o
   6   5  12        1.64       -2.18      2.30 o
   7   5  12        0.46       -3.17      3.17 o
   8   5  12        3.64        1.21      3.56 o
   9   5  12        9.12        7.22      5.75 o
  10   5  12      124.15      156.93      7.61 o
  11   5  12        0.79       10.32      4.54 o
  12   5  12       13.38        4.89      5.42 o
  13   5  12        0.32       -4.25      7.97 o
  14   5  12        2.90        1.72      7.64 o
  15   5  12        6.86       11.96      6.64 o
 -16   6  12       33.83       58.75      8.75 o
 -15   6  12      205.12      258.84      9.44 o
 -14   6  12       16.40       18.76      6.69 o
 -13   6  12        1.14        0.29      4.16 o
 -12   6  12       21.77       22.89      5.55 o
 -11   6  12       16.06        9.62      4.90 o
 -10   6  12        0.96       -1.52      4.44 o
  -9   6  12        6.71        6.09      5.56 o
  -8   6  12       11.20        6.18      5.08 o
  -7   6  12      131.27      138.00      8.44 o
  -6   6  12        1.62       10.08      4.68 o
  -5   6  12       11.50       15.80      6.62 o
  -4   6  12       24.48       25.80      5.27 o
  -3   6  12        0.00       -0.35      4.21 o
  -2   6  12        3.24        0.42      4.22 o
  -1   6  12        4.30        5.63      4.44 o
   0   6  12        8.84       13.43      4.50 o
   1   6  12        0.43       -4.70      4.70 o
   2   6  12        1.40       -2.14      3.50 o
   3   6  12       30.16       35.44      4.63 o
   4   6  12       40.09       43.30      4.87 o
   5   6  12        5.80       11.04      4.87 o
   6   6  12       33.66       48.14      4.58 o
   7   6  12        0.02        0.23      4.31 o
   8   6  12        1.91       -3.58      4.29 o
   9   6  12        0.00        6.59      4.84 o
  10   6  12       12.78       12.17      5.59 o
  11   6  12        2.73        1.08      5.20 o
 -11   7  12       25.34       45.85      6.69 o
 -10   7  12       29.51       39.09      6.55 o
  -9   7  12        0.99        0.18      5.07 o
  -8   7  12        1.86        1.93      5.09 o
  -7   7  12        6.10        5.08      5.33 o
  -6   7  12       21.94       10.11      5.38 o
  -5   7  12        0.03       -1.44      4.83 o
  -4   7  12       16.92       10.89      5.47 o
  -3   7  12        6.97        3.60      5.17 o
  -2   7  12       11.30       11.82      5.24 o
  -1   7  12        6.31        0.78      4.75 o
   0   7  12        3.51        6.32      5.11 o
   1   7  12        6.01        2.80      4.92 o
   2   7  12        0.81        1.89      4.75 o
   3   7  12        0.38       -1.16      4.67 o
   4   7  12        0.65        4.03      5.06 o
   5   7  12        0.06       -1.21      5.08 o
   6   7  12        0.14       -5.92      5.92 o
 -25   0  13        1.14        0.66      9.96 o
 -23   0  13       55.54       87.02     13.28 o
 -21   0  13       94.28      101.80      8.45 o
 -19   0  13       74.02       63.41     16.61 o
 -17   0  13        0.08       -2.88      4.98 o
 -15   0  13       25.95       24.24      5.17 o
 -13   0  13        1.03       18.02      3.57 o
 -11   0  13      376.47      432.74     13.71 o
  -9   0  13      373.80      450.79      9.20 o
  -7   0  13      268.56      210.38      5.76 o
  -5   0  13        1.79        5.58      2.19 o
  -3   0  13      634.24      825.46     25.43 o
  -1   0  13      710.31      711.68     13.45 o
   1   0  13     2272.19     2108.82     38.22 o
   3   0  13      288.48      274.34      6.97 o
   5   0  13       65.09       75.93      3.25 o
   7   0  13      755.05      713.94     17.26 o
   9   0  13      308.74      309.49     11.44 o
  11   0  13       47.48       48.96      4.65 o
  13   0  13       26.29       23.35      2.80 o
  15   0  13        2.66       -1.99      5.98 o
  17   0  13       75.44       96.98     11.96 o
  19   0  13       83.88       54.47     10.63 o
 -25   1  13        0.50        2.80      4.71 o
 -24   1  13        2.18        2.99      3.47 o
 -23   1  13       35.71       35.52      4.16 o
 -22   1  13        6.22        6.85      3.67 o
 -21   1  13       26.72       23.85      3.88 o
 -20   1  13        1.44        5.12      4.17 o
 -19   1  13      237.08      233.18      7.57 o
 -18   1  13      285.94      292.41      9.53 o
 -17   1  13       47.77       47.05      4.79 o
 -16   1  13       32.55       36.10      3.90 o
 -15   1  13      127.14      140.47      5.70 o
 -14   1  13       39.92       35.42      3.30 o
 -13   1  13       10.31       12.12      2.65 o
 -12   1  13      588.75      592.77      9.82 o
 -11   1  13       85.90       99.33      3.83 o
 -10   1  13      103.49      126.93      4.15 o
  -9   1  13        5.48       11.91      2.71 o
  -8   1  13       72.74       67.93      3.11 o
  -7   1  13        0.03        0.97      1.56 o
  -6   1  13       10.69       14.92      1.87 o
  -5   1  13      140.22      127.37      3.83 o
  -4   1  13     1397.93     1322.04     16.93 o
  -3   1  13      525.73      625.95      8.86 o
  -2   1  13     1085.07     1120.44     18.36 o
  -1   1  13      169.75      151.94      3.77 o
   0   1  13        0.02        2.19      1.48 o
   1   1  13        9.38       21.04      1.81 o
   2   1  13      470.68      519.20      7.10 o
   3   1  13      284.16      306.70      5.02 o
   4   1  13      964.27      916.74     11.49 o
   5   1  13        2.75        2.04      1.20 o
   6   1  13      540.92      514.64      7.31 o
   7   1  13       60.32       67.07      3.37 o
   8   1  13       42.68       39.91      2.36 o
   9   1  13      223.40      221.66      5.76 o
  10   1  13       17.71       14.88      3.66 o
  11   1  13       50.17       46.49      4.66 o
  12   1  13      226.04      228.83      9.47 o
  13   1  13        2.47        1.81      3.57 o
  14   1  13       60.14       64.03      5.13 o
  15   1  13        0.09       -0.80      3.34 o
  16   1  13        6.45        3.09      3.55 o
  17   1  13       22.06       17.14      4.08 o
  18   1  13       18.43       29.60      7.31 o
  19   1  13        2.45       -3.16      5.41 o
  20   1  13        0.03       -0.95      8.64 o
 -24   2  13        1.62        3.29      5.05 o
 -23   2  13        2.68        4.45      4.82 o
 -22   2  13       40.85       43.58      6.11 o
 -21   2  13       36.64       40.57      3.83 o
 -20   2  13       45.70       53.34      4.20 o
 -19   2  13      356.14      337.53      8.09 o
 -18   2  13       61.83       56.92      5.00 o
 -17   2  13      156.58      164.91      5.79 o
 -16   2  13      112.74      123.12      5.17 o
 -15   2  13      437.03      464.65      8.94 o
 -14   2  13       10.09       10.31      2.56 o
 -13   2  13      376.80      346.63      6.93 o
 -12   2  13        0.50        2.97      2.43 o
 -11   2  13       30.55       20.40      2.52 o
 -10   2  13      394.81      379.25      7.00 o
  -9   2  13     1103.67     1061.06     13.90 o
  -8   2  13        8.08       10.16      2.07 o
  -7   2  13      161.34      117.95      4.00 o
  -6   2  13        2.82        8.08      1.83 o
  -5   2  13      176.18      200.12      4.72 o
  -4   2  13     1560.03     1712.95     18.92 o
  -3   2  13      278.95      297.41      6.26 o
  -2   2  13      446.19      478.07      7.50 o
  -1   2  13      210.70      175.81      4.09 o
   0   2  13      166.18      185.44      4.07 o
   1   2  13      749.44      605.76     12.80 o
   2   2  13       61.55       67.17      2.37 o
   3   2  13      397.64      379.61      6.20 o
   4   2  13        0.00       -0.92      1.47 o
   5   2  13        4.82       -0.82      1.79 o
   6   2  13      245.45      250.49      7.75 o
   7   2  13      222.12      205.92      4.32 o
   8   2  13       83.24       84.73      8.93 o
   9   2  13      314.21      302.58     10.64 o
  10   2  13       20.90       25.00      4.00 o
  11   2  13       89.48       92.08      5.85 o
  12   2  13       33.99       29.55      4.18 o
  13   2  13       99.62       96.33      7.51 o
  14   2  13        9.97       14.14      5.37 o
  15   2  13        6.46        8.63      4.39 o
  16   2  13       45.35       34.19      5.71 o
  17   2  13       44.74       45.44      5.33 o
  18   2  13        0.89        2.36      4.31 o
  19   2  13        0.97        3.74      4.60 o
 -23   3  13        7.81       10.30      5.62 o
 -22   3  13        0.35        0.92      5.05 o
 -21   3  13        4.48        7.73      4.44 o
 -20   3  13        2.18        5.41      4.37 o
 -19   3  13       11.21       14.07      3.42 o
 -18   3  13        5.53        3.96      3.18 o
 -17   3  13       75.72       73.83      4.39 o
 -16   3  13       31.20       22.97      4.22 o
 -15   3  13      126.84      127.81      6.14 o
 -14   3  13        9.02       15.32      3.23 o
 -13   3  13        0.76        3.19      2.81 o
 -12   3  13      144.86      134.69      6.41 o
 -11   3  13      191.10      180.01      6.24 o
 -10   3  13        2.48        2.95      3.00 o
  -9   3  13      153.49      150.36      5.04 o
  -8   3  13      626.03      601.89     10.28 o
  -7   3  13       61.21       74.29      4.18 o
  -6   3  13      281.89      286.05      6.59 o
  -5   3  13      518.41      503.89      8.88 o
  -4   3  13     1763.34     1644.09     19.90 o
  -3   3  13        7.33        5.31      2.05 o
  -2   3  13      475.48      456.83      7.71 o
  -1   3  13       20.65       21.66      2.15 o
   0   3  13       27.32       30.85      2.61 o
   1   3  13      202.96      205.31      4.63 o
   2   3  13      133.43      125.19      3.88 o
   3   3  13      611.84      614.73      9.79 o
   4   3  13       10.38        1.70      2.10 o
   5   3  13      733.24      712.68     12.90 o
   6   3  13     1175.29     1116.85     14.03 o
   7   3  13       16.56       42.50      4.71 o
   8   3  13       60.28       57.21      4.79 o
   9   3  13      298.92      284.65      8.91 o
  10   3  13       39.36       36.56      4.83 o
  11   3  13       35.78       37.28      5.97 o
  12   3  13        0.26        1.73      5.39 o
  13   3  13        9.70        8.24      5.75 o
  14   3  13       38.47       55.13      8.13 o
  15   3  13        1.95        2.86      6.05 o
  16   3  13        8.24        1.33      8.64 o
  17   3  13        5.55       -0.66      8.64 o
  18   3  13       13.36       26.57      9.96 o
 -22   4  13       62.54       90.20      8.77 o
 -21   4  13       35.97       37.14     10.19 o
 -20   4  13        7.01        6.78      5.73 o
 -19   4  13        1.46       -0.31      4.96 o
 -18   4  13        2.15        0.18      3.75 o
 -17   4  13       25.61       22.59      3.91 o
 -16   4  13       53.19       53.33      4.80 o
 -15   4  13       25.57       25.84      3.69 o
 -14   4  13       23.30       18.65      3.50 o
 -13   4  13        0.50       -1.33      2.87 o
 -12   4  13        7.36        7.30      2.96 o
 -11   4  13       10.96        4.16      3.21 o
 -10   4  13       50.61       37.20      4.15 o
  -9   4  13        9.33        9.96      4.45 o
  -8   4  13       18.68       18.27      3.59 o
  -7   4  13      158.04      144.20      6.22 o
  -6   4  13      160.08      144.11      5.99 o
  -5   4  13       79.92       88.99      4.74 o
  -4   4  13        8.62        8.60      3.17 o
  -3   4  13      226.61      198.08      6.46 o
  -2   4  13        9.60        6.13      3.13 o
  -1   4  13      762.11      766.65     12.28 o
   0   4  13      409.55      438.59      9.60 o
   1   4  13     2430.08     2284.53     37.73 o
   2   4  13       40.03       48.36      3.95 o
   3   4  13      213.74      204.37      6.44 o
   4   4  13      126.18      130.24      5.70 o
   5   4  13       21.01       18.40      2.59 o
   6   4  13      161.20      165.46      4.51 o
   7   4  13       48.88       40.21      4.11 o
   8   4  13      133.85      138.92      6.71 o
   9   4  13        5.25        3.03      4.69 o
  10   4  13       19.65       11.96      4.54 o
  11   4  13        1.33       -1.52      4.78 o
  12   4  13        0.00       -4.15      4.15 o
  13   4  13        0.08       -3.52      4.65 o
  14   4  13        0.01       -7.97      7.97 o
  15   4  13        1.69       12.62      8.64 o
  16   4  13       18.89       23.25     10.63 o
 -19   5  13        1.62        8.47     13.28 o
 -18   5  13        0.93       10.47      7.74 o
 -17   5  13        9.72       13.44      4.16 o
 -16   5  13        0.01       -2.08      3.88 o
 -15   5  13        0.63        0.84      3.74 o
 -14   5  13        0.74       -2.96      3.53 o
 -13   5  13       19.75       18.02      8.71 o
 -12   5  13        7.09       -0.26      3.76 o
 -11   5  13       13.74       13.58      4.07 o
 -10   5  13       16.55       11.20      3.80 o
  -9   5  13       40.25       52.45      4.97 o
  -8   5  13        6.46        5.12      3.46 o
  -7   5  13        3.70       -0.71      3.59 o
  -6   5  13       42.70       46.88      6.14 o
  -5   5  13       52.07       45.93      5.35 o
  -4   5  13       82.57       83.36      7.48 o
  -3   5  13      122.44      115.42      6.86 o
  -2   5  13        4.25        5.03      3.65 o
  -1   5  13      502.56      468.56     11.56 o
   0   5  13        5.97       10.35      4.04 o
   1   5  13      214.35      233.48      8.67 o
   2   5  13        1.52        2.51      3.51 o
   3   5  13       84.55       74.64      5.30 o
   4   5  13      147.10      147.02      5.82 o
   5   5  13      112.41      112.66      5.26 o
   6   5  13       25.10       27.86      2.98 o
   7   5  13        4.73        9.51      3.80 o
   8   5  13       47.41       50.18      5.35 o
   9   5  13       54.56       60.14      8.63 o
  10   5  13       13.73        5.89      7.49 o
  11   5  13        8.22       21.82      4.86 o
  12   5  13       22.11       15.92      6.02 o
  13   5  13       24.20       31.24      6.63 o
  14   5  13        1.49        2.82      5.21 o
 -16   6  13        0.88        1.14      4.88 o
 -15   6  13        0.25       16.57      4.91 o
 -14   6  13        9.55       13.20      4.70 o
 -13   6  13        6.97       -1.73      5.35 o
 -12   6  13       15.42       18.17      4.76 o
 -11   6  13        0.01        3.80      4.79 o
 -10   6  13        8.28        6.77      4.99 o
  -9   6  13        0.00        0.13      4.73 o
  -8   6  13       78.30       86.64      7.18 o
  -7   6  13        4.89        0.34      4.63 o
  -6   6  13       47.25       50.20      6.08 o
  -5   6  13        0.02       -0.77      4.34 o
  -4   6  13        8.68       19.12      4.97 o
  -3   6  13        8.30        4.70      4.54 o
  -2   6  13       14.25       10.67      4.56 o
  -1   6  13        0.79        1.22      4.18 o
   0   6  13       10.11        3.06      4.27 o
   1   6  13        0.00        3.31      4.49 o
   2   6  13       13.17       21.43      4.49 o
   3   6  13       29.03       32.77      5.80 o
   4   6  13       15.38       18.26      5.68 o
   5   6  13       39.09       40.83      4.88 o
   6   6  13       48.84       64.43      6.94 o
   7   6  13        7.18       10.82      5.66 o
   8   6  13       17.81       19.86      5.61 o
   9   6  13       13.15       13.73      5.11 o
  10   6  13       30.30       36.09      6.22 o
 -10   7  13        6.80        9.07      5.56 o
  -9   7  13       50.06       57.77      7.04 o
  -8   7  13        5.77        3.02      5.24 o
  -7   7  13        3.90        9.98      5.50 o
  -6   7  13        5.58        9.48      5.36 o
  -5   7  13       40.84       36.36      6.38 o
  -4   7  13        0.76       -4.88      4.88 o
  -3   7  13       37.03       45.33      6.58 o
  -2   7  13       30.42       21.79      5.72 o
  -1   7  13       18.82       22.83      5.78 o
   0   7  13        1.04       -0.60      4.83 o
   1   7  13        1.86       -3.80      4.65 o
   2   7  13       12.50       18.07      6.52 o
   3   7  13       19.60       31.18      7.27 o
   4   7  13        2.18        1.16      5.27 o
   5   7  13        1.03        0.44      4.93 o
 -24   0  14      249.40      257.06     21.92 o
 -22   0  14      162.47      189.67     11.81 o
 -20   0  14      824.57      800.00     24.30 o
 -18   0  14      144.85      146.01      9.62 o
 -16   0  14     1610.74     1465.40     42.18 o
 -14   0  14      769.11      795.28     19.08 o
 -12   0  14      251.46      317.64      8.87 o
 -10   0  14     1861.54     2038.71     31.30 o
  -8   0  14      574.57      494.80      9.92 o
  -6   0  14     2638.44     2562.61     44.58 o
  -4   0  14        9.44       15.75      3.07 o
  -2   0  14        1.47        2.89      2.29 o
   0   0  14     1672.05     1644.24     26.82 o
   2   0  14     2267.54     2091.52     38.09 o
   4   0  14      711.60      675.66     12.95 o
   6   0  14      145.05      159.11      8.82 o
   8   0  14       16.51       10.65      2.88 o
  10   0  14        6.94        6.48      3.02 o
  12   0  14      103.45      104.38      7.07 o
  14   0  14       19.99       31.88      8.64 o
  16   0  14      100.44      129.53     13.28 o
  18   0  14        0.06       -7.31      7.31 o
 -25   1  14       50.22       63.72      6.52 o
 -24   1  14       38.43       45.60      4.75 o
 -23   1  14        3.84       14.28      4.05 o
 -22   1  14        8.29       11.06      3.99 o
 -21   1  14        5.18       14.64      3.92 o
 -20   1  14       71.01       86.11      5.31 o
 -19   1  14      355.05      378.83      9.87 o
 -18   1  14       31.14       35.72      4.73 o
 -17   1  14       45.74       57.28      4.68 o
 -16   1  14      438.78      417.95     12.30 o
 -15   1  14      474.58      487.00     10.81 o
 -14   1  14      165.23      172.63      6.00 o
 -13   1  14      927.27      873.21     14.23 o
 -12   1  14      102.34       95.76      5.82 o
 -11   1  14     1182.08     1072.11     15.10 o
 -10   1  14       35.11       41.70      2.85 o
  -9   1  14        2.66        1.53      1.82 o
  -8   1  14      145.43      176.72      4.51 o
  -7   1  14       17.96       16.76      2.04 o
  -6   1  14       51.65       65.17      3.04 o
  -5   1  14      332.36      321.68      7.99 o
  -4   1  14       18.97       21.27      2.43 o
  -3   1  14     1673.39     1626.76     19.08 o
  -2   1  14       12.05       25.78      2.13 o
  -1   1  14     2577.51     2476.69     27.42 o
   0   1  14        3.43        8.07      1.80 o
   1   1  14      318.33      348.11      5.65 o
   2   1  14        8.09       18.67      1.92 o
   3   1  14       87.63       93.05      2.83 o
   4   1  14       22.83       33.19      1.93 o
   5   1  14      252.67      224.13      4.98 o
   6   1  14       10.94        6.28      1.86 o
   7   1  14      362.96      333.17      6.73 o
   8   1  14        5.33        4.99      2.01 o
   9   1  14        3.11        3.23      1.89 o
  10   1  14        3.03        6.00      1.95 o
  11   1  14      273.04      274.30     20.03 o
  12   1  14       91.75       62.72      5.21 o
  13   1  14       11.49       14.34      4.05 o
  14   1  14       16.76       22.69      4.27 o
  15   1  14       79.22       83.41      6.17 o
  16   1  14       41.44       40.46      4.94 o
  17   1  14        1.20        4.32      3.78 o
  18   1  14        1.24        1.59      5.75 o
  19   1  14       71.45       99.85      9.08 o
 -24   2  14        0.01       -4.91      4.91 o
 -23   2  14       22.21       25.98      5.82 o
 -22   2  14       30.28       28.64      6.71 o
 -21   2  14       16.88       21.08      6.81 o
 -20   2  14       37.03       34.80      4.34 o
 -19   2  14        2.18        0.34      3.30 o
 -18   2  14      107.63      104.60      5.38 o
 -17   2  14      420.09      379.31      8.83 o
 -16   2  14      116.55      124.72      6.09 o
 -15   2  14      533.31      534.29      9.86 o
 -14   2  14       80.06       66.31      3.95 o
 -13   2  14      237.35      245.54      6.51 o
 -12   2  14     1214.14     1220.89     16.01 o
 -11   2  14      557.05      533.27      8.95 o
 -10   2  14       38.12       28.93      2.80 o
  -9   2  14        1.56       10.26      2.36 o
  -8   2  14     1868.65     1730.75     35.14 o
  -7   2  14      483.53      470.58      9.24 o
  -6   2  14     3030.93     3077.75     36.02 o
  -5   2  14      634.81      731.38      9.86 o
  -4   2  14        4.12        4.49      1.68 o
  -3   2  14        3.79        3.73      1.53 o
  -2   2  14        3.03        3.34      1.66 o
  -1   2  14      156.45      163.77      5.34 o
   0   2  14      103.64       80.41      2.86 o
   1   2  14       62.51       49.68      2.63 o
   2   2  14      503.90      469.88      7.11 o
   3   2  14       20.51       17.00      2.08 o
   4   2  14      544.82      496.79      8.36 o
   5   2  14       30.44       33.74      2.63 o
   6   2  14      470.03      451.45      7.26 o
   7   2  14       76.03       59.06      3.29 o
   8   2  14       53.64       43.71      3.27 o
   9   2  14       10.34       20.28      4.00 o
  10   2  14      330.86      292.50     10.13 o
  11   2  14       92.58       84.13      5.85 o
  12   2  14      126.03      114.32      6.71 o
  13   2  14       14.35       22.03      8.32 o
  14   2  14       26.68       23.84      8.32 o
  15   2  14        7.16       -1.60      3.88 o
  16   2  14       11.52        9.76      5.21 o
  17   2  14        7.84        6.79      5.67 o
  18   2  14        4.96       10.62      4.72 o
 -23   3  14        4.79        4.07      7.69 o
 -22   3  14        2.28       -3.01      4.96 o
 -21   3  14       15.70        9.53      5.68 o
 -20   3  14       18.74       11.97      4.12 o
 -19   3  14        2.01        3.70      3.53 o
 -18   3  14       31.26       37.68      4.12 o
 -17   3  14        0.32       -2.84      2.84 o
 -16   3  14        6.55        0.71      2.91 o
 -15   3  14        6.81        8.06      3.40 o
 -14   3  14        6.26        1.21      2.77 o
 -13   3  14       21.83       29.57      3.43 o
 -12   3  14       13.52        8.83      3.07 o
 -11   3  14      153.30      158.81      5.82 o
 -10   3  14      965.28      952.74     15.57 o
  -9   3  14        3.05        7.14      3.71 o
  -8   3  14       24.87       31.63      4.60 o
  -7   3  14      398.56      360.84      8.01 o
  -6   3  14      497.96      468.53      8.78 o
  -5   3  14       34.51       45.23      3.19 o
  -4   3  14        6.37       11.68      2.69 o
  -3   3  14     1613.45     1484.01     18.34 o
  -2   3  14       97.89      102.51      3.80 o
  -1   3  14      279.44      231.73      5.41 o
   0   3  14       54.18       60.70      3.33 o
   1   3  14        0.19       -1.43      2.05 o
   2   3  14      114.54      126.99      4.15 o
   3   3  14       34.12       25.33      2.57 o
   4   3  14      516.39      528.00      8.51 o
   5   3  14     1304.36     1215.00     16.56 o
   6   3  14      231.15      191.33      5.96 o
   7   3  14        1.34       10.10      2.30 o
   8   3  14      318.47      305.70     11.98 o
   9   3  14       45.92       52.30      4.78 o
  10   3  14        4.41        4.62      3.78 o
  11   3  14       48.56       44.04      8.03 o
  12   3  14       54.53       65.84      7.94 o
  13   3  14       17.83       13.21      6.64 o
  14   3  14       43.02       45.83     10.63 o
  15   3  14       10.00       10.63      8.64 o
  16   3  14        5.01       13.95      9.30 o
  17   3  14        0.23       -2.66      8.64 o
 -21   4  14        3.96        4.35      5.85 o
 -20   4  14        2.05       -4.82      4.82 o
 -19   4  14        9.07       -0.54      3.39 o
 -18   4  14        1.11       -0.97      4.07 o
 -17   4  14        0.55       -2.56      3.75 o
 -16   4  14        1.12        3.37      3.48 o
 -15   4  14       22.65       28.85      4.19 o
 -14   4  14        5.70        9.35      3.75 o
 -13   4  14       16.55       12.65      3.63 o
 -12   4  14        2.52        7.22      3.40 o
 -11   4  14       20.96       21.27      3.78 o
 -10   4  14        6.45       11.20      3.71 o
  -9   4  14       56.02       59.10      4.72 o
  -8   4  14       14.01       18.20      3.67 o
  -7   4  14        4.12        7.12      3.46 o
  -6   4  14      161.74      154.94      6.83 o
  -5   4  14      603.75      598.74     11.75 o
  -4   4  14        0.28        6.30      3.37 o
  -3   4  14        7.60        8.17      3.78 o
  -2   4  14      172.13      172.05      6.23 o
  -1   4  14      462.31      462.48      9.42 o
   0   4  14      738.77      681.85     12.70 o
   1   4  14      664.33      615.49     11.83 o
   2   4  14      261.26      245.63      8.04 o
   3   4  14        1.69        2.32      2.85 o
   4   4  14        2.79       -0.90      2.62 o
   5   4  14        0.03       -0.08      2.15 o
   6   4  14        0.54       -0.67      2.05 o
   7   4  14        3.21        6.27      5.81 o
   8   4  14        7.33       11.03      3.68 o
   9   4  14      106.33      114.98      7.62 o
  10   4  14       64.34       71.03      7.34 o
  11   4  14       18.83       18.24      7.31 o
  12   4  14        0.00       -1.39      5.98 o
  13   4  14        0.62       -5.84      9.30 o
  14   4  14        2.96       13.28      9.30 o
  15   4  14        8.73        5.98      9.30 o
  16   4  14        1.30       -8.64      8.64 o
 -19   5  14       18.07       15.77      8.21 o
 -18   5  14        8.96        6.32      7.27 o
 -17   5  14        0.63        2.93      4.36 o
 -16   5  14       28.96       16.85      4.58 o
 -15   5  14       14.16       11.62      4.32 o
 -14   5  14       19.11       19.56      4.57 o
 -13   5  14        0.77        2.50      3.93 o
 -12   5  14        2.56       -3.66      3.66 o
 -11   5  14        3.78        1.86      4.00 o
 -10   5  14       18.34       20.73      6.83 o
  -9   5  14        0.58       -3.38      3.50 o
  -8   5  14        4.29        0.09      3.63 o
  -7   5  14        3.69        2.61      3.97 o
  -6   5  14       13.86       10.97      5.08 o
  -5   5  14      121.67      122.99      7.21 o
  -4   5  14      190.87      201.00      8.69 o
  -3   5  14      171.56      180.30     11.01 o
  -2   5  14      163.87      167.02     11.59 o
  -1   5  14      332.09      329.13      9.86 o
   0   5  14        0.28        8.28      3.82 o
   1   5  14       96.39       93.65      5.80 o
   2   5  14      242.71      256.27      8.48 o
   3   5  14      338.53      334.93      8.74 o
   4   5  14      302.74      331.02      9.03 o
   5   5  14       21.64       27.69      5.09 o
   6   5  14        0.74        1.01      2.33 o
   7   5  14       78.64       75.00      6.90 o
   8   5  14        0.04        0.82      4.09 o
   9   5  14        0.04       -1.55      4.17 o
  10   5  14        4.75        0.75      5.46 o
  11   5  14        2.53        6.24      5.53 o
  12   5  14       29.56       28.62      6.63 o
  13   5  14        0.01       -2.11      5.03 o
 -15   6  14       14.08       12.58      5.06 o
 -14   6  14       11.72        9.67      5.34 o
 -13   6  14       37.87       36.79      5.43 o
 -12   6  14       10.40        5.84      5.18 o
 -11   6  14       20.12       22.31      7.00 o
 -10   6  14        7.06       10.35      5.04 o
  -9   6  14       52.72       51.73      6.40 o
  -8   6  14      123.82      129.73      8.20 o
  -7   6  14        2.52       -3.58      4.71 o
  -6   6  14       21.12       29.28      7.49 o
  -5   6  14       20.98       31.47      5.70 o
  -4   6  14       30.70       20.70      5.24 o
  -3   6  14        0.54       -3.65      4.54 o
  -2   6  14        0.15       -3.40      4.16 o
  -1   6  14       16.19       23.99      5.30 o
   0   6  14       21.53       16.06      4.71 o
   1   6  14       49.41       43.72      5.58 o
   2   6  14       23.68       24.36      4.53 o
   3   6  14       41.66       42.72      4.98 o
   4   6  14       14.38       18.03      4.39 o
   5   6  14        0.07        3.17      4.12 o
   6   6  14       53.69       54.24      6.64 o
   7   6  14      195.73      219.59     10.45 o
   8   6  14       44.10       38.72      7.46 o
   9   6  14       25.18       36.99      6.69 o
  10   6  14       10.47       15.85      5.85 o
  -9   7  14        0.63       -3.18      5.08 o
  -8   7  14        0.55        3.87      5.33 o
  -7   7  14        4.46        6.58      5.47 o
  -6   7  14        2.19        5.71      5.47 o
  -5   7  14       20.26       27.20      6.14 o
  -4   7  14        0.15       -1.86      5.19 o
  -3   7  14        1.63        7.15      5.28 o
  -2   7  14        4.06        6.76      6.42 o
  -1   7  14        3.68        2.28      5.38 o
   0   7  14        0.88        1.03      5.13 o
   1   7  14        0.18       -2.38      4.98 o
   2   7  14        9.05       11.10      5.51 o
   3   7  14        6.35        2.35      5.35 o
 -25   0  15        3.30        6.34      7.65 o
 -23   0  15        3.67       18.60     11.29 o
 -21   0  15      363.00      348.99     15.60 o
 -19   0  15      548.83      584.07     20.33 o
 -17   0  15        8.02       34.89      7.43 o
 -15   0  15     1891.12     1840.96     37.34 o
 -13   0  15        0.04        2.27      2.87 o
 -11   0  15      303.52      324.37      8.14 o
  -9   0  15       82.50       82.36      4.20 o
  -7   0  15     1309.01     1294.89     22.75 o
  -5   0  15     1480.59     1486.40     61.13 o
  -3   0  15      171.18      199.45      5.88 o
  -1   0  15       22.85       16.77      2.87 o
   1   0  15      356.48      370.74     10.35 o
   3   0  15      580.82      563.42     11.62 o
   5   0  15       21.01       23.29      2.65 o
   7   0  15        0.16       -3.68      4.65 o
   9   0  15      148.29      108.37      7.27 o
  11   0  15       46.77       45.38      6.31 o
  13   0  15        9.90        2.09      2.59 o
  15   0  15       15.49       25.24      8.64 o
  17   0  15       60.76       62.44     10.63 o
  19   0  15       38.64       35.21      9.96 o
 -25   1  15        6.32        5.50      4.22 o
 -24   1  15       90.86      107.71      6.81 o
 -23   1  15      161.82      172.88      7.41 o
 -22   1  15      133.32      141.85      6.80 o
 -21   1  15      112.73      103.04      5.99 o
 -20   1  15      374.72      410.04     10.57 o
 -19   1  15       51.89       69.21      5.00 o
 -18   1  15      314.63      305.43     10.12 o
 -17   1  15      622.44      587.50     14.18 o
 -16   1  15       55.70       50.57      4.50 o
 -15   1  15        5.02        5.51      3.40 o
 -14   1  15      491.48      460.41      9.75 o
 -13   1  15     1574.89     1519.01     22.01 o
 -12   1  15       26.25       22.33      2.90 o
 -11   1  15        4.60        8.03      2.38 o
 -10   1  15     1547.61     1428.57     19.01 o
  -9   1  15        6.63        5.65      2.06 o
  -8   1  15       68.06       71.11      3.35 o
  -7   1  15      208.21      263.47      5.60 o
  -6   1  15       15.88       19.53      2.30 o
  -5   1  15       27.17       33.73      2.42 o
  -4   1  15      198.04      188.81      4.34 o
  -3   1  15      257.21      269.25      6.53 o
  -2   1  15     1972.55     1932.15     21.01 o
  -1   1  15       73.74       61.44      3.46 o
   0   1  15      161.19      158.73      4.13 o
   1   1  15       69.55       67.49      2.89 o
   2   1  15       65.79       65.64      2.80 o
   3   1  15      105.98      105.20      3.17 o
   4   1  15       63.74       54.54      3.33 o
   5   1  15      213.91      199.24      4.51 o
   6   1  15      255.22      235.69      8.32 o
   7   1  15      179.74      187.20      5.15 o
   8   1  15        8.99        6.24      3.41 o
   9   1  15       17.55       12.17      2.50 o
  10   1  15      111.21      115.50      4.07 o
  11   1  15       72.07       64.66      6.16 o
  12   1  15       19.72       25.48      6.79 o
  13   1  15        0.40       -2.79      3.66 o
  14   1  15        5.02        6.22      3.88 o
  15   1  15       10.06       10.20      4.28 o
  16   1  15        0.02       -3.62      3.73 o
  17   1  15       15.94       19.57      4.31 o
  18   1  15       11.37       10.09      5.89 o
  19   1  15        0.00       -4.46      6.31 o
 -24   2  15        0.18        2.12      5.40 o
 -23   2  15       19.54       28.23      4.89 o
 -22   2  15        1.75       -3.28      3.77 o
 -21   2  15        0.02        3.89      4.05 o
 -20   2  15       22.41       17.32      4.36 o
 -19   2  15       40.80       37.93      4.69 o
 -18   2  15       85.38       86.86      5.94 o
 -17   2  15       25.49       20.18      4.11 o
 -16   2  15        5.17        1.95      3.10 o
 -15   2  15      139.47      142.95      5.62 o
 -14   2  15      165.59      151.12      5.69 o
 -13   2  15      524.00      487.60      9.36 o
 -12   2  15      733.23      731.27     18.64 o
 -11   2  15        0.44        5.38      2.53 o
 -10   2  15      376.78      351.14      8.32 o
  -9   2  15      254.15      236.56      5.89 o
  -8   2  15      518.22      473.43      8.81 o
  -7   2  15     1756.76     1730.16     20.87 o
  -6   2  15        3.29        8.89      2.14 o
  -5   2  15      666.42      534.27      8.17 o
  -4   2  15        0.49       -0.97      1.62 o
  -3   2  15        0.93        0.48      1.53 o
  -2   2  15       93.80       85.69      3.13 o
  -1   2  15        6.98        8.10      1.97 o
   0   2  15      314.71      322.17      6.14 o
   1   2  15      548.95      507.78      8.07 o
   2   2  15     1559.26     1518.15     18.24 o
   3   2  15      835.32      819.42     11.19 o
   4   2  15      153.16      152.28      5.05 o
   5   2  15      406.71      391.07      7.27 o
   6   2  15       96.63       84.89      3.21 o
   7   2  15      166.52      149.26      6.44 o
   8   2  15        1.45       -1.01      1.59 o
   9   2  15        3.43        1.99      3.57 o
  10   2  15       61.67       67.44      5.56 o
  11   2  15        5.85       -2.35      3.41 o
  12   2  15       80.78       79.98      6.04 o
  13   2  15        0.65        1.73      3.88 o
  14   2  15       26.87       19.35      4.78 o
  15   2  15       29.42       40.32      5.45 o
  16   2  15        0.04       -4.20      4.20 o
  17   2  15       27.77       32.41      5.65 o
  18   2  15        0.00       -0.77      4.47 o
 -23   3  15        2.24       -1.08      5.44 o
 -22   3  15        1.16       -5.21      5.21 o
 -21   3  15        0.39       -0.72      3.72 o
 -20   3  15       10.91        7.36      4.04 o
 -19   3  15        0.06        1.86      3.70 o
 -18   3  15       59.15       67.35      5.43 o
 -17   3  15        0.01       -3.21      3.21 o
 -16   3  15        9.82        4.76      3.37 o
 -15   3  15       16.38       13.03      3.61 o
 -14   3  15        2.14        3.63      3.28 o
 -13   3  15        5.37        5.62      3.36 o
 -12   3  15        1.15       -0.35      2.95 o
 -11   3  15       55.31       51.66      6.40 o
 -10   3  15      292.72      293.87      8.72 o
  -9   3  15     1023.83     1009.60     17.99 o
  -8   3  15     1945.67     1788.48     25.40 o
  -7   3  15      338.36      342.95     11.09 o
  -6   3  15      133.54      139.88      5.48 o
  -5   3  15     1476.74     1462.65     21.47 o
  -4   3  15       88.07       96.59      4.80 o
  -3   3  15     1245.60     1219.99     15.93 o
  -2   3  15      814.90      739.85     10.96 o
  -1   3  15        1.85        2.69      2.22 o
   0   3  15      177.79      154.92      5.03 o
   1   3  15       44.07       39.85      3.10 o
   2   3  15       17.41       11.18      2.87 o
   3   3  15        8.09        8.57      2.76 o
   4   3  15       25.58       14.79      2.49 o
   5   3  15       19.38        8.80      2.30 o
   6   3  15      169.83      157.55      4.58 o
   7   3  15        2.50       -2.37      2.37 o
   8   3  15       92.82       91.93      5.81 o
   9   3  15       24.37       16.91      4.58 o
  10   3  15        1.16        5.17      4.00 o
  11   3  15       25.79       21.26      8.64 o
  12   3  15       28.39       30.56      9.30 o
  13   3  15        3.59       -7.31      7.31 o
  14   3  15        2.72       -7.31      7.31 o
  15   3  15       33.79       36.53     10.63 o
  16   3  15       14.37       12.62      9.96 o
  17   3  15        8.77        6.64      9.30 o
 -21   4  15        0.94        5.62      5.87 o
 -20   4  15       18.13       13.25      5.85 o
 -19   4  15       17.77       14.29      4.23 o
 -18   4  15        0.01       -1.53      4.35 o
 -17   4  15        0.17       -3.94      3.94 o
 -16   4  15       12.20       10.13      3.88 o
 -15   4  15       74.76       77.12      5.62 o
 -14   4  15       17.13       17.99      3.92 o
 -13   4  15       14.20       14.67      4.08 o
 -12   4  15        0.32       -0.09      3.24 o
 -11   4  15        8.34        8.19      3.65 o
 -10   4  15        0.87        2.89      3.36 o
  -9   4  15       31.02       30.23      4.23 o
  -8   4  15       40.46       54.13      4.71 o
  -7   4  15        0.03       -1.93      3.33 o
  -6   4  15        0.90        3.92      3.20 o
  -5   4  15      287.56      286.37      7.94 o
  -4   4  15      622.99      633.48     13.60 o
  -3   4  15     1252.66     1103.51     17.66 o
  -2   4  15        0.02        9.35      3.36 o
  -1   4  15      495.58      477.42     11.37 o
   0   4  15     1412.59     1447.46     21.67 o
   1   4  15      438.62      406.60      9.30 o
   2   4  15        0.62       -0.22      4.14 o
   3   4  15      142.45      131.59      5.41 o
   4   4  15       11.62        7.34      2.87 o
   5   4  15       83.31       76.51      4.21 o
   6   4  15        1.39       -0.44      2.15 o
   7   4  15       46.03       47.12      4.65 o
   8   4  15       58.29       71.65      6.50 o
   9   4  15        0.06       -0.42      5.98 o
  10   4  15        7.58        5.89      5.26 o
  11   4  15       10.73       11.74      5.58 o
  12   4  15        3.46       -3.80      4.78 o
  13   4  15        0.67        2.66      8.64 o
  14   4  15        1.05        7.31      9.30 o
  15   4  15       12.97       11.96      9.96 o
 -19   5  15        1.27        3.36     12.29 o
 -18   5  15        0.84        0.38      5.41 o
 -17   5  15       15.28       15.45      5.46 o
 -16   5  15        4.30       12.63      4.52 o
 -15   5  15        0.24        2.53      4.06 o
 -14   5  15        0.02       -3.91      3.91 o
 -13   5  15        0.11       -1.08      3.89 o
 -12   5  15        3.54        1.34      4.11 o
 -11   5  15        1.29        3.79      4.50 o
 -10   5  15       90.63       81.38      7.87 o
  -9   5  15        0.25        3.37      3.89 o
  -8   5  15        0.44       -2.57      3.87 o
  -7   5  15        6.76        6.60      4.18 o
  -6   5  15        0.78       -3.64      3.64 o
  -5   5  15       29.36       20.72      4.99 o
  -4   5  15       54.37       56.92      5.96 o
  -3   5  15        0.08        1.13      4.36 o
  -2   5  15        7.40       12.91      4.37 o
  -1   5  15      395.11      337.87      9.99 o
   0   5  15       20.98       26.05      4.56 o
   1   5  15      192.52      193.62      7.72 o
   2   5  15       54.46       57.14      4.99 o
   3   5  15       16.65       22.12      4.22 o
   4   5  15      115.52      102.15      5.29 o
   5   5  15      250.27      282.93      7.92 o
   6   5  15       12.49       17.62      4.31 o
   7   5  15       12.38       16.50      4.75 o
   8   5  15       32.13       26.98      4.95 o
   9   5  15        7.69        9.82      5.20 o
  10   5  15        5.38        3.59      5.53 o
  11   5  15        3.96       12.25      6.51 o
  12   5  15        0.04       -6.64      6.64 o
 -15   6  15        0.01       -4.63      4.63 o
 -14   6  15        8.09       17.54      5.17 o
 -13   6  15        1.41       -1.62      5.08 o
 -12   6  15       11.20        9.60      5.43 o
 -11   6  15        2.24       -0.56      5.13 o
 -10   6  15        1.73       -4.71      4.71 o
  -9   6  15       14.73       17.93      5.78 o
  -8   6  15        1.42        7.75      5.25 o
  -7   6  15        8.46        2.42      5.17 o
  -6   6  15        0.46        9.98      5.13 o
  -5   6  15       39.12       27.80      5.72 o
  -4   6  15        2.63       -4.27      5.08 o
  -3   6  15        5.77       11.00      6.33 o
  -2   6  15       45.54       50.36      6.12 o
  -1   6  15        1.17        1.53      4.54 o
   0   6  15        3.11        7.16      4.65 o
   1   6  15        0.03        2.90      5.66 o
   2   6  15       50.55       51.05      8.96 o
   3   6  15       12.64       22.86      7.33 o
   4   6  15        4.47        9.86      5.30 o
   5   6  15        1.94        4.79      4.24 o
   6   6  15       70.16       72.31      7.22 o
   7   6  15       48.27       43.90      7.69 o
   8   6  15       32.11       44.78      7.84 o
   9   6  15       17.38       14.16      7.82 o
  -8   7  15        0.04       -0.52      5.38 o
  -7   7  15       12.30        7.42      5.71 o
  -6   7  15       23.85       23.14      6.08 o
  -5   7  15        1.77       -0.83      5.44 o
  -4   7  15        0.02       -4.67      4.67 o
  -3   7  15       10.72       13.01      5.78 o
  -2   7  15       13.77        4.68      5.44 o
  -1   7  15        1.86       -5.01      5.30 o
   0   7  15        0.03       -4.99      4.99 o
   1   7  15        5.75        4.09      5.29 o
   2   7  15        0.59        3.98      5.13 o
 -24   0  16       15.90       14.95     12.29 o
 -22   0  16      276.09      290.81     12.34 o
 -20   0  16      286.43      256.93     11.87 o
 -18   0  16      117.83      123.00      8.04 o
 -16   0  16       22.26       67.71      6.38 o
 -14   0  16        0.63       -3.57      3.57 o
 -12   0  16      324.17      317.43      9.54 o
 -10   0  16      308.22      308.31      7.96 o
  -8   0  16      263.90      283.20      8.38 o
  -6   0  16     1716.78     1671.46     28.23 o
  -4   0  16      366.77      335.41      8.80 o
  -2   0  16       88.48       95.66      6.52 o
   0   0  16       82.96       70.56      4.85 o
   2   0  16     1421.00     1274.24     25.56 o
   4   0  16      208.54      185.09      6.39 o
   6   0  16     2634.54     2519.95     45.76 o
   8   0  16     2095.34     1865.20     60.45 o
  10   0  16      145.98       92.66      6.97 o
  12   0  16        3.36       -3.67      3.67 o
  14   0  16        6.42       10.63      3.56 o
  16   0  16       66.61       89.01     12.62 o
  18   0  16       13.70        8.64      8.64 o
 -25   1  16        3.40        8.83      4.75 o
 -24   1  16       17.46       16.10      6.14 o
 -23   1  16       65.71       58.26      6.04 o
 -22   1  16      105.29      116.87      7.97 o
 -21   1  16        9.69        4.06      4.77 o
 -20   1  16       96.64      111.40      7.49 o
 -19   1  16       23.12       25.82      4.15 o
 -18   1  16       47.19       61.86      5.63 o
 -17   1  16      241.37      244.61      9.29 o
 -16   1  16       71.31       69.47      5.54 o
 -15   1  16        8.05        1.96      3.70 o
 -14   1  16        0.47        0.83      3.30 o
 -13   1  16       19.46       16.64      3.23 o
 -12   1  16       90.21       89.53      4.14 o
 -11   1  16      147.26      121.46      4.24 o
 -10   1  16        4.06        8.32      2.30 o
  -9   1  16      588.23      590.21      9.39 o
  -8   1  16       78.95       84.63      3.51 o
  -7   1  16      124.46      124.39      4.33 o
  -6   1  16       25.14       27.66      4.17 o
  -5   1  16       94.03       94.11      3.51 o
  -4   1  16       35.28       40.96      2.49 o
  -3   1  16      493.85      496.99      8.04 o
  -2   1  16       86.85      113.14      6.11 o
  -1   1  16     1315.82     1251.34     16.78 o
   0   1  16       52.36       64.81      3.21 o
   1   1  16      271.68      284.12      5.78 o
   2   1  16      856.99      750.71     10.53 o
   3   1  16     1591.65     1479.14     17.75 o
   4   1  16       73.33       92.98      3.39 o
   5   1  16        0.55       -2.22      2.22 o
   6   1  16       90.06       69.54      3.76 o
   7   1  16       99.53      109.07      4.16 o
   8   1  16       22.13       25.58      2.80 o
   9   1  16        6.65        6.20      2.77 o
  10   1  16       94.81      100.26      4.11 o
  11   1  16      261.48      290.69     21.23 o
  12   1  16      124.21      129.04      7.11 o
  13   1  16      123.26      148.57      7.93 o
  14   1  16        3.60        5.20      4.18 o
  15   1  16        3.04        1.55      4.27 o
  16   1  16        0.54        2.51      4.14 o
  17   1  16       11.48       11.32      9.39 o
  18   1  16        2.65       -1.14      5.86 o
 -24   2  16        0.53       -0.65      3.85 o
 -23   2  16        0.56        7.20      6.52 o
 -22   2  16       52.01       59.25      5.78 o
 -21   2  16       47.68       22.61      4.64 o
 -20   2  16        2.21       -3.62      3.62 o
 -19   2  16       29.16       20.75      4.65 o
 -18   2  16        5.95        9.56      3.82 o
 -17   2  16        2.22       -3.43      3.43 o
 -16   2  16        0.02       -0.89      3.29 o
 -15   2  16       11.96        8.78      3.38 o
 -14   2  16        1.76        1.71      3.09 o
 -13   2  16       12.45       17.09      3.61 o
 -12   2  16      228.92      219.06      7.30 o
 -11   2  16      115.79      130.31      4.89 o
 -10   2  16      727.45      683.62     12.28 o
  -9   2  16      122.31      134.19      5.14 o
  -8   2  16      116.32      127.48      5.16 o
  -7   2  16     1054.61     1060.26     15.39 o
  -6   2  16      224.83      188.74      5.91 o
  -5   2  16        0.25        4.34      2.34 o
  -4   2  16       37.87       45.19      2.89 o
  -3   2  16      138.58      131.84      4.59 o
  -2   2  16      284.30      263.71      5.83 o
  -1   2  16      146.43      162.72      4.77 o
   0   2  16      132.83      128.02      4.14 o
   1   2  16      991.92      960.16     12.95 o
   2   2  16       11.21       12.16      4.51 o
   3   2  16      621.18      616.18     11.12 o
   4   2  16       96.88       86.20      3.65 o
   5   2  16        8.82       10.47      2.23 o
   6   2  16       10.58        7.84      2.40 o
   7   2  16       64.78       72.85      3.71 o
   8   2  16        8.82       11.02      2.63 o
   9   2  16      158.94      154.84      7.88 o
  10   2  16        0.11        0.15      3.80 o
  11   2  16        0.46        5.11      3.91 o
  12   2  16       15.54       20.82      4.66 o
  13   2  16       16.00       18.75      4.60 o
  14   2  16      110.16      136.77     10.63 o
  15   2  16       87.26       99.29      7.21 o
  16   2  16      124.16      151.29     10.77 o
  17   2  16       10.68        7.03     10.74 o
 -23   3  16        2.01        0.88      5.73 o
 -22   3  16        0.10       -3.55      3.55 o
 -21   3  16        0.25       -3.94      3.94 o
 -20   3  16        1.33        1.39      3.82 o
 -19   3  16       55.75       63.63      5.73 o
 -18   3  16        7.88        2.30      3.65 o
 -17   3  16       23.81       20.23      4.37 o
 -16   3  16        0.00        2.56      3.27 o
 -15   3  16        3.57        1.46      3.25 o
 -14   3  16        9.99        9.61      3.61 o
 -13   3  16       15.39       14.65      4.06 o
 -12   3  16       66.51       77.13      6.87 o
 -11   3  16      253.32      250.86      8.11 o
 -10   3  16        1.20        9.46      3.43 o
  -9   3  16       37.59       46.31      4.49 o
  -8   3  16       58.19       53.33      4.37 o
  -7   3  16       67.93       66.18      4.46 o
  -6   3  16       20.70       13.13      3.42 o
  -5   3  16      724.92      658.34     12.04 o
  -4   3  16      722.68      642.39     11.03 o
  -3   3  16      114.66      119.36      4.80 o
  -2   3  16      363.53      346.47      7.06 o
  -1   3  16        0.05       -2.31      2.31 o
   0   3  16        2.99       -2.32      2.32 o
   1   3  16      197.31      178.95      5.92 o
   2   3  16       24.67       13.56      4.55 o
   3   3  16      182.88      185.20      5.81 o
   4   3  16        0.63        0.87      2.83 o
   5   3  16        0.40       -2.09      2.09 o
   6   3  16      136.13      143.77      4.81 o
   7   3  16        1.28        3.30      2.13 o
   8   3  16        7.44        4.82      4.18 o
   9   3  16       10.71        8.82      4.78 o
  10   3  16       12.88       11.29      7.97 o
  11   3  16       12.42       13.28      8.64 o
  12   3  16       18.26       25.24      9.30 o
  13   3  16       29.02       45.83     11.29 o
  14   3  16       36.53       32.55     10.63 o
  15   3  16        0.16       -1.33      9.30 o
  16   3  16        0.02       -1.33      8.64 o
 -21   4  16        4.17        6.43      6.47 o
 -20   4  16        4.91        4.53      4.89 o
 -19   4  16        1.66       -1.23      4.11 o
 -18   4  16        2.90        4.98      4.22 o
 -17   4  16       10.03        6.47      4.38 o
 -16   4  16       36.27       43.91      4.86 o
 -15   4  16        2.25        6.88      3.98 o
 -14   4  16       51.10       48.12      5.05 o
 -13   4  16        9.82        9.53      4.89 o
 -12   4  16        2.84        7.82      3.84 o
 -11   4  16      101.49       83.16      5.65 o
 -10   4  16        2.00       11.24      3.78 o
  -9   4  16      165.85      183.09      7.61 o
  -8   4  16       22.87       34.40      4.50 o
  -7   4  16      110.36      128.06      6.30 o
  -6   4  16       13.20       12.40      3.49 o
  -5   4  16      217.31      190.53      7.42 o
  -4   4  16      260.70      230.52      7.43 o
  -3   4  16       86.45       95.64      6.73 o
  -2   4  16       22.86       28.05      4.25 o
  -1   4  16        4.40       -3.93      4.06 o
   0   4  16       91.56       97.58      7.96 o
   1   4  16       25.32       23.57      3.63 o
   2   4  16        9.54        3.29      3.16 o
   3   4  16      136.69      135.68      5.45 o
   4   4  16        6.90        4.72      2.97 o
   5   4  16        0.13       -1.24      2.68 o
   6   4  16        0.65       -2.13      2.13 o
   7   4  16       47.39       36.86      5.85 o
   8   4  16       17.60       24.36      5.31 o
   9   4  16        6.99       11.21      5.75 o
  10   4  16        2.37        6.06     11.62 o
  11   4  16       42.11       47.67      7.31 o
  12   4  16        1.81        3.49      5.41 o
  13   4  16        4.18        3.99      9.30 o
  14   4  16        7.41        8.64      9.96 o
 -18   5  16        7.80       12.26      5.52 o
 -17   5  16        7.17        7.91      4.99 o
 -16   5  16       52.66       49.06      5.64 o
 -15   5  16        5.25        7.44      4.94 o
 -14   5  16       11.37        5.86      4.41 o
 -13   5  16       23.05       22.12      4.86 o
 -12   5  16      107.62      113.64      6.83 o
 -11   5  16       64.00       81.51      6.27 o
 -10   5  16        0.21       -2.25      3.87 o
  -9   5  16       69.77       57.04      6.03 o
  -8   5  16        4.58        8.29      4.56 o
  -7   5  16       62.89       47.05      5.71 o
  -6   5  16        7.17        8.55      4.49 o
  -5   5  16       11.68       17.10      6.71 o
  -4   5  16      194.34      222.20      9.61 o
  -3   5  16      179.20      190.59      8.94 o
  -2   5  16      317.73      318.67      9.96 o
  -1   5  16       77.97       69.83      5.60 o
   0   5  16        5.70        2.16      3.81 o
   1   5  16        9.07        5.98      3.72 o
   2   5  16        0.95       -3.50      3.50 o
   3   5  16       61.40       56.40      7.37 o
   4   5  16        1.66       -1.41      3.51 o
   5   5  16        1.58        3.83      3.67 o
   6   5  16       77.47       93.20      4.78 o
   7   5  16        0.77       -1.90      4.28 o
   8   5  16       38.48       26.48      5.29 o
   9   5  16        0.49        3.25      6.22 o
  10   5  16        4.51        0.92      5.89 o
  11   5  16        2.96        0.28      5.89 o
  12   5  16        2.25       -0.71      6.02 o
 -14   6  16        3.12       -2.09      5.13 o
 -13   6  16        1.59       -4.71      4.71 o
 -12   6  16       39.88       45.10      6.53 o
 -11   6  16        2.19       -0.72      4.94 o
 -10   6  16        0.05        1.49      4.86 o
  -9   6  16       17.29       17.76      5.59 o
  -8   6  16       36.71       44.81      6.53 o
  -7   6  16        0.63       -0.74      5.56 o
  -6   6  16       46.97       48.43      6.62 o
  -5   6  16        3.80        2.63      4.88 o
  -4   6  16        0.20        1.68      4.71 o
  -3   6  16       69.02       50.23      6.39 o
  -2   6  16        1.58        4.03      4.63 o
  -1   6  16       10.33       10.63      4.77 o
   0   6  16       14.61       16.01      6.88 o
   1   6  16       38.50       59.17      6.26 o
   2   6  16        0.12        5.30      4.43 o
   3   6  16       81.14       81.17      6.23 o
   4   6  16       21.00       27.72      5.33 o
   5   6  16        2.22       -2.56      4.21 o
   6   6  16        1.07       -1.60      5.13 o
   7   6  16       10.04       -2.71      5.92 o
   8   6  16        7.87       -0.49      7.18 o
  -6   7  16        0.16        0.12      5.38 o
  -5   7  16        1.23       -4.22      5.26 o
  -4   7  16        0.71        2.19      5.29 o
  -3   7  16        6.30        9.59      5.94 o
  -2   7  16        7.99        9.81      5.72 o
  -1   7  16       11.12        7.86      5.96 o
 -25   0  17      109.33       78.43     12.29 o
 -23   0  17       36.98       32.55      8.92 o
 -21   0  17      100.25       87.62      7.77 o
 -19   0  17       10.16       14.64      5.05 o
 -17   0  17      405.69      385.09     21.88 o
 -15   0  17       44.41       35.04      5.44 o
 -13   0  17      197.91      218.25      8.21 o
 -11   0  17       68.67       69.72      5.04 o
  -9   0  17      115.03       97.67      5.47 o
  -7   0  17      625.27      622.89     15.05 o
  -5   0  17      436.53      472.34     21.75 o
  -3   0  17       26.59       37.96      4.46 o
  -1   0  17      427.80      403.04     10.04 o
   1   0  17      360.79      328.66     10.46 o
   3   0  17      103.35      116.86      9.20 o
   5   0  17     1050.63     1002.44     34.62 o
   7   0  17      825.94      845.99     42.84 o
   9   0  17      844.83      863.95     23.90 o
  11   0  17        9.97       17.21      4.78 o
  13   0  17        0.01       -3.56      3.81 o
  15   0  17       73.81       82.37     11.96 o
  17   0  17       14.02       12.62      8.64 o
 -24   1  17       51.49       43.08      7.77 o
 -23   1  17       19.04       24.97      5.30 o
 -22   1  17       21.40       14.38      6.78 o
 -21   1  17       17.30       12.26      4.62 o
 -20   1  17        1.12        3.07      4.03 o
 -19   1  17        3.32        2.50      5.56 o
 -18   1  17       19.02       23.26      4.89 o
 -17   1  17      155.29      143.07      7.39 o
 -16   1  17       26.86       21.28      4.45 o
 -15   1  17      126.96      120.41      6.63 o
 -14   1  17        0.79       -1.69      3.20 o
 -13   1  17       85.82       86.09      4.65 o
 -12   1  17      310.08      307.24      7.26 o
 -11   1  17        5.90        5.19      2.65 o
 -10   1  17      704.01      684.00     11.47 o
  -9   1  17      100.27       98.79      4.21 o
  -8   1  17      168.70      166.57      5.14 o
  -7   1  17      190.94      206.30      6.10 o
  -6   1  17        0.16       -0.20      2.03 o
  -5   1  17       84.28       72.28      3.60 o
  -4   1  17      468.81      412.03      7.42 o
  -3   1  17      111.61      118.84      4.26 o
  -2   1  17      665.24      698.94     11.01 o
  -1   1  17      148.12      159.90      9.05 o
   0   1  17      325.27      318.91      6.95 o
   1   1  17       35.44       48.59      3.04 o
   2   1  17      301.67      309.64      6.35 o
   3   1  17       44.69       44.69      3.14 o
   4   1  17     1539.44     1359.51     17.95 o
   5   1  17      101.35       98.86      4.74 o
   6   1  17      208.80      199.77      6.26 o
   7   1  17       53.14       58.69      4.37 o
   8   1  17      187.46      159.33      6.22 o
   9   1  17      291.73      292.81      7.17 o
  10   1  17       58.49       51.61      3.31 o
  11   1  17      100.47      108.08      4.77 o
  12   1  17      281.88      301.24     10.87 o
  13   1  17      113.97      118.86      7.32 o
  14   1  17      237.20      246.13      9.96 o
  15   1  17        1.95        2.86      4.30 o
  16   1  17        0.06       -3.21      4.14 o
  17   1  17        6.56        7.79      4.81 o
 -24   2  17        0.20        0.03      4.50 o
 -23   2  17       39.67       37.18      6.14 o
 -22   2  17        1.71        0.33      4.29 o
 -21   2  17       36.74       29.37      8.92 o
 -20   2  17       61.43       51.35      5.47 o
 -19   2  17        1.19       -2.77      3.70 o
 -18   2  17        5.36        9.04      3.90 o
 -17   2  17      132.77      126.71      6.81 o
 -16   2  17       31.60       29.55      4.45 o
 -15   2  17      119.73      111.58      5.77 o
 -14   2  17       57.72       54.96      4.65 o
 -13   2  17      191.47      192.80     10.51 o
 -12   2  17       17.23       10.84      3.50 o
 -11   2  17       13.10        9.08      3.45 o
 -10   2  17       35.73       42.53      5.20 o
  -9   2  17       57.01       52.81      4.05 o
  -8   2  17        5.86        8.48      3.05 o
  -7   2  17      163.74      178.62      6.16 o
  -6   2  17      196.73      217.59      6.63 o
  -5   2  17     1170.32     1085.55     16.99 o
  -4   2  17     1298.07     1187.42     16.71 o
  -3   2  17      227.66      200.12      5.45 o
  -2   2  17      162.09      190.68      5.46 o
  -1   2  17      985.84      894.62     12.55 o
   0   2  17       74.02       64.94      3.51 o
   1   2  17     2188.56     2023.09     27.94 o
   2   2  17       43.73       43.11      3.32 o
   3   2  17      137.19      143.09      5.29 o
   4   2  17       68.45       60.81      3.80 o
   5   2  17        3.24        7.79      2.78 o
   6   2  17        3.28        3.12      2.94 o
   7   2  17       29.42       30.53      3.37 o
   8   2  17       29.85       31.33      2.82 o
   9   2  17      220.30      221.69      9.53 o
  10   2  17       75.67       70.01      5.98 o
  11   2  17       68.92       72.39      6.23 o
  12   2  17        3.96        3.79      4.43 o
  13   2  17        0.99        1.25      4.74 o
  14   2  17       92.26       95.94      7.43 o
  15   2  17       10.46        3.75      5.22 o
  16   2  17       15.76       17.24      5.44 o
  17   2  17       67.22       74.78      7.16 o
 -22   3  17       36.94       42.39      5.56 o
 -21   3  17       16.50       15.39      4.75 o
 -20   3  17       54.98       49.49      5.65 o
 -19   3  17        1.26        4.60      4.25 o
 -18   3  17       55.65       53.80      5.65 o
 -17   3  17       10.07       10.69      4.18 o
 -16   3  17       25.07       27.35      4.51 o
 -15   3  17       17.10       13.12      3.86 o
 -14   3  17        0.49       -0.51      3.30 o
 -13   3  17       41.78       40.28      4.49 o
 -12   3  17        0.67        2.01      3.44 o
 -11   3  17       19.21       38.46      4.40 o
 -10   3  17      151.94      150.69      8.71 o
  -9   3  17     1040.71      999.30     18.29 o
  -8   3  17      340.92      311.00      8.48 o
  -7   3  17      261.81      236.32      8.79 o
  -6   3  17      276.05      324.27      7.83 o
  -5   3  17       33.28       32.70      3.65 o
  -4   3  17      252.61      207.12      6.16 o
  -3   3  17        1.36        0.29      2.68 o
  -2   3  17        5.25        0.52      2.81 o
  -1   3  17       64.58       55.92      3.86 o
   0   3  17       36.08       27.33      3.46 o
   1   3  17        1.92       -0.72      2.73 o
   2   3  17       56.76       51.75      4.98 o
   3   3  17       23.96       18.20      3.44 o
   4   3  17       10.10        6.65      2.93 o
   5   3  17      169.90      189.01      6.71 o
   6   3  17      208.08      204.26      6.25 o
   7   3  17        7.41        3.95      2.34 o
   8   3  17        2.21        4.25      4.63 o
   9   3  17        2.02        5.31      7.97 o
  10   3  17       21.85       18.60      9.30 o
  11   3  17        3.31       -7.31      7.31 o
  12   3  17       61.94       71.74     11.96 o
  13   3  17        8.77       21.26      9.30 o
  14   3  17       66.07       73.07     12.62 o
  15   3  17        2.50       15.28      9.96 o
 -21   4  17        0.21       -4.70      4.70 o
 -20   4  17        6.60        5.52      4.45 o
 -19   4  17        2.90       -1.12      4.26 o
 -18   4  17        0.81       -3.91      3.91 o
 -17   4  17       70.68       82.80      6.80 o
 -16   4  17       13.88       19.86      4.50 o
 -15   4  17       91.98       97.77      6.32 o
 -14   4  17       94.53       97.60      6.26 o
 -13   4  17      569.04      569.88     22.19 o
 -12   4  17       58.51       66.64      5.53 o
 -11   4  17       27.55       24.29      4.82 o
 -10   4  17       43.11       51.20      5.13 o
  -9   4  17      138.70      142.31      6.87 o
  -8   4  17       14.62       19.94      4.26 o
  -7   4  17       14.39       15.63      4.05 o
  -6   4  17      285.30      262.64     11.89 o
  -5   4  17       22.26       25.57      3.82 o
  -4   4  17       17.45       19.90      3.74 o
  -3   4  17      173.90      141.69      5.94 o
  -2   4  17        5.42        0.53      4.60 o
  -1   4  17        1.42       -2.61      3.49 o
   0   4  17       73.43       76.39      5.30 o
   1   4  17        2.61       -3.26      3.26 o
   2   4  17       60.79       66.58      4.54 o
   3   4  17       11.78        7.71      3.11 o
   4   4  17       39.45       30.81      3.58 o
   5   4  17        4.83        6.61      2.99 o
   6   4  17        6.38        8.71      3.37 o
   7   4  17       11.61       11.01      4.83 o
   8   4  17        0.21       -7.97      7.97 o
   9   4  17       38.36       43.42     14.95 o
  10   4  17       12.53       18.89      6.22 o
  11   4  17       60.36       47.71      7.18 o
  12   4  17        1.02       -8.64      8.64 o
  13   4  17        0.51       -1.99      9.30 o
 -18   5  17       20.93       21.75      5.95 o
 -17   5  17        1.30       13.03      5.22 o
 -16   5  17        0.31        0.79      4.49 o
 -15   5  17       17.20       19.96      5.13 o
 -14   5  17        0.78       -0.78      4.43 o
 -13   5  17       27.82       57.39      5.87 o
 -12   5  17       14.56       28.96      5.18 o
 -11   5  17       15.66       13.21      4.76 o
 -10   5  17       49.86       50.27      6.41 o
  -9   5  17       24.84       32.22      5.72 o
  -8   5  17       91.77      106.74      7.45 o
  -7   5  17       26.35       32.36      5.68 o
  -6   5  17        1.19        3.19      4.49 o
  -5   5  17      331.06      360.65     12.03 o
  -4   5  17      117.49      124.32      7.63 o
  -3   5  17       36.45       59.66      6.11 o
  -2   5  17       15.81       13.77      4.38 o
  -1   5  17       18.02       19.96      4.48 o
   0   5  17        0.43        1.90      3.70 o
   1   5  17        0.16        1.34      3.62 o
   2   5  17       10.13        8.80      4.07 o
   3   5  17       33.46       26.52      4.48 o
   4   5  17        5.58        3.50      3.84 o
   5   5  17        0.72       -2.14      3.70 o
   6   5  17        2.51        5.16      5.59 o
   7   5  17       18.67       20.03      5.18 o
   8   5  17        1.80        2.30      6.53 o
   9   5  17       13.21        9.46     10.63 o
  10   5  17        0.14       -0.89      6.22 o
  11   5  17        2.72       -2.09      5.89 o
 -14   6  17        2.43       -1.48      5.24 o
 -13   6  17        0.00       -5.46      5.46 o
 -12   6  17       14.60       11.18      5.51 o
 -11   6  17        0.48       -4.09      4.88 o
 -10   6  17       14.84        7.22      5.33 o
  -9   6  17        1.24        3.05      5.04 o
  -8   6  17       51.94       62.26      7.04 o
  -7   6  17        1.88        9.20      5.85 o
  -6   6  17      176.34      179.10     12.87 o
  -5   6  17       10.16        4.91      5.28 o
  -4   6  17        0.91       -2.13      4.73 o
  -3   6  17       31.57       28.80      5.75 o
  -2   6  17        0.89       -3.13      4.40 o
  -1   6  17        0.04        1.76      4.68 o
   0   6  17        2.48        0.76      4.50 o
   1   6  17        0.98        8.30      4.85 o
   2   6  17        7.77       18.27      4.76 o
   3   6  17        3.80        1.84      4.93 o
   4   6  17        3.75       -1.30      5.32 o
   5   6  17        0.08        5.39      4.56 o
   6   6  17        5.45        7.76      6.72 o
   7   6  17        2.19        0.10      6.19 o
 -24   0  18       61.72       50.48     14.61 o
 -22   0  18        4.71       -0.35      5.37 o
 -20   0  18      128.97      132.20      8.80 o
 -18   0  18       35.50       38.41      7.64 o
 -16   0  18      116.01      123.52      7.92 o
 -14   0  18       79.24       85.82      6.75 o
 -12   0  18      432.11      459.86     12.03 o
 -10   0  18       31.47       39.47      4.30 o
  -8   0  18      291.05      255.90      8.54 o
  -6   0  18       45.66       37.54      6.14 o
  -4   0  18     1177.32     1145.57     24.54 o
  -2   0  18     1527.03     1380.01     24.49 o
   0   0  18       25.21        6.29      3.69 o
   2   0  18     1639.96     1477.50     25.81 o
   4   0  18     2511.00     2268.19     42.31 o
   6   0  18      755.29      640.04     19.71 o
   8   0  18      143.09      106.77      7.94 o
  10   0  18      692.23      627.69     25.24 o
  12   0  18       60.27       66.51     11.96 o
  14   0  18        0.17       -1.55      3.56 o
  16   0  18       25.30       25.24      9.30 o
 -24   1  18        0.01        1.02      4.71 o
 -23   1  18       30.01       12.05      4.75 o
 -22   1  18      115.01       99.19      6.98 o
 -21   1  18        5.25        6.00      4.45 o
 -20   1  18        0.75        1.68      4.21 o
 -19   1  18        1.18       -1.14      3.92 o
 -18   1  18       89.76       83.82      7.27 o
 -17   1  18      155.04      153.85      8.82 o
 -16   1  18        1.90        2.36      3.93 o
 -15   1  18      198.08      178.44      8.05 o
 -14   1  18       41.38       43.10      4.44 o
 -13   1  18      106.69       99.58      5.56 o
 -12   1  18        1.42        0.78      2.85 o
 -11   1  18        1.64        1.66      2.82 o
 -10   1  18       13.51       18.34      3.28 o
  -9   1  18      285.55      294.40      7.72 o
  -8   1  18        2.42        2.47      2.58 o
  -7   1  18       34.06       40.94      3.61 o
  -6   1  18        0.66        1.07      2.52 o
  -5   1  18        1.43       -1.65      2.12 o
  -4   1  18      340.19      363.54      7.71 o
  -3   1  18      594.37      532.68      9.53 o
  -2   1  18     1539.08     1337.49     18.25 o
  -1   1  18     2718.47     2535.96     30.98 o
   0   1  18      371.47      371.65     13.62 o
   1   1  18      403.47      421.48      7.69 o
   2   1  18     2141.40     1946.57     24.52 o
   3   1  18        4.43       10.70      2.82 o
   4   1  18      413.71      404.04     11.71 o
   5   1  18      183.99      193.42      6.51 o
   6   1  18      197.81      158.10      6.67 o
   7   1  18      399.11      385.30     10.16 o
   8   1  18      321.28      318.79      9.23 o
   9   1  18      168.57      176.93      6.75 o
  10   1  18       46.33       58.81      5.18 o
  11   1  18        3.94        0.38      2.78 o
  12   1  18      101.21      106.56      6.98 o
  13   1  18       14.89       19.80      4.96 o
  14   1  18        3.69       -1.79      4.30 o
  15   1  18       45.81       40.82      5.33 o
  16   1  18        3.10        1.44      4.57 o
  17   1  18        5.34        3.68      4.47 o
 -23   2  18       10.12        7.64      4.77 o
 -22   2  18       50.33       50.58      6.07 o
 -21   2  18       13.00       10.61      4.61 o
 -20   2  18        0.51       -1.43      4.02 o
 -19   2  18       18.30        7.35      4.39 o
 -18   2  18       55.95       44.64      5.26 o
 -17   2  18       58.39       42.94      5.13 o
 -16   2  18       57.02       53.99      5.34 o
 -15   2  18       20.97       20.86      4.54 o
 -14   2  18      177.71      168.94      6.98 o
 -13   2  18        7.34       12.39      3.50 o
 -12   2  18      170.85      175.06      6.92 o
 -11   2  18        3.31        9.56      3.45 o
 -10   2  18       47.36       42.23      3.57 o
  -9   2  18      416.33      398.43      8.46 o
  -8   2  18       70.46       68.55      4.51 o
  -7   2  18        8.52       -0.59      3.22 o
  -6   2  18      615.15      577.68     11.30 o
  -5   2  18       67.75       73.63      8.17 o
  -4   2  18       70.84       76.30      5.63 o
  -3   2  18      706.25      649.19     11.79 o
  -2   2  18      262.52      245.78      6.47 o
  -1   2  18        0.38        8.33      2.66 o
   0   2  18     1075.39     1020.62     20.05 o
   1   2  18        3.97        5.25      2.54 o
   2   2  18       98.72       84.23      4.40 o
   3   2  18      135.48      146.78      5.46 o
   4   2  18       44.19       39.94      3.99 o
   5   2  18        5.02        5.07      3.17 o
   6   2  18        2.05        3.81      3.17 o
   7   2  18        1.64       -2.97      2.97 o
   8   2  18      160.68      163.07      6.94 o
   9   2  18        4.47        4.78      3.16 o
  10   2  18       26.48       32.96      5.17 o
  11   2  18       31.76       42.89      5.73 o
  12   2  18      205.64      209.89      9.87 o
  13   2  18       34.92       38.38      6.61 o
  14   2  18       23.75       18.00      5.33 o
  15   2  18       38.99       36.93      8.86 o
  16   2  18       18.78       25.83      5.86 o
 -22   3  18        7.68        1.39      4.51 o
 -21   3  18        0.00        2.62      4.50 o
 -20   3  18       70.98       80.47      6.47 o
 -19   3  18        4.95        2.46      4.44 o
 -18   3  18       10.31       13.77      5.60 o
 -17   3  18       64.62       76.54      6.19 o
 -16   3  18        9.08        7.68      3.79 o
 -15   3  18       14.68       18.03      4.04 o
 -14   3  18        6.74        2.35      4.68 o
 -13   3  18       35.89       41.02      4.76 o
 -12   3  18        6.52        5.76      3.66 o
 -11   3  18      227.86      231.00      8.45 o
 -10   3  18       29.98       41.28      5.68 o
  -9   3  18      242.40      210.33      7.99 o
  -8   3  18      651.86      571.88     13.87 o
  -7   3  18      607.51      601.10     11.11 o
  -6   3  18       36.32       55.59      4.12 o
  -5   3  18      117.60      102.39      4.79 o
  -4   3  18        0.82       -2.68      2.68 o
  -3   3  18      390.12      350.23      8.51 o
  -2   3  18      125.61      120.70      5.35 o
  -1   3  18       99.41       87.89      4.59 o
   0   3  18       55.84       39.43      4.19 o
   1   3  18       10.07        7.14      3.20 o
   2   3  18       18.42       21.19      3.61 o
   3   3  18       18.25       21.04      3.71 o
   4   3  18        5.18        6.39      4.21 o
   5   3  18      177.82      177.26      7.34 o
   6   3  18       71.61       77.45      5.14 o
   7   3  18       24.54       23.10      3.06 o
   8   3  18        0.05        2.54      5.10 o
   9   3  18        0.63       -6.64      6.64 o
  10   3  18        0.52       -4.65      7.97 o
  11   3  18       27.01       41.85     10.63 o
  12   3  18        0.48        1.33      7.97 o
  13   3  18        0.01       -1.99      8.64 o
  14   3  18        1.81        0.00      7.97 o
  15   3  18        1.44       -0.66      8.64 o
 -20   4  18        6.28        2.60      4.58 o
 -19   4  18        5.05        1.74      4.27 o
 -18   4  18       20.89       21.18      4.83 o
 -17   4  18        8.11       14.77      4.50 o
 -16   4  18       19.29       19.23      5.05 o
 -15   4  18        2.03       11.78      4.53 o
 -14   4  18        3.13        5.68      4.35 o
 -13   4  18       73.74       91.91      6.23 o
 -12   4  18      148.08      157.22      7.47 o
 -11   4  18      253.63      250.20      9.04 o
 -10   4  18        0.00        7.04      4.00 o
  -9   4  18       14.08       17.66      4.13 o
  -8   4  18        9.98       15.61      4.05 o
  -7   4  18        8.68        4.11      3.99 o
  -6   4  18        1.45        0.11      3.50 o
  -5   4  18      100.54       99.32      5.37 o
  -4   4  18        6.44        5.57      3.42 o
  -3   4  18       17.89       19.39      4.15 o
  -2   4  18        2.27        1.17      4.00 o
  -1   4  18        1.07       -4.91      4.91 o
   0   4  18       16.98        9.56      3.61 o
   1   4  18       58.21       59.27      5.00 o
   2   4  18       12.73        7.74      3.42 o
   3   4  18       37.78       47.19      6.51 o
   4   4  18        4.31        5.54      3.50 o
   5   4  18        4.32        1.52      3.58 o
   6   4  18        7.81        2.35      4.60 o
   7   4  18        0.46       -4.34      4.54 o
   8   4  18        5.14        8.90      6.64 o
   9   4  18        0.01        3.93      6.05 o
  10   4  18       42.10       43.57      7.65 o
  11   4  18        0.84        0.00      9.30 o
  12   4  18        3.40        2.66      9.96 o
  13   4  18       12.19        3.32      9.96 o
 -17   5  18       58.20       57.60      6.78 o
 -16   5  18       84.49       77.05      6.54 o
 -15   5  18       98.89      110.10      7.39 o
 -14   5  18       66.93       77.64      6.54 o
 -13   5  18       68.52       86.58      6.82 o
 -12   5  18        0.70        2.40      4.41 o
 -11   5  18        1.26        3.91      5.13 o
 -10   5  18      211.49      256.22     18.89 o
  -9   5  18       22.47       20.41      5.44 o
  -8   5  18       11.72       21.75      5.47 o
  -7   5  18       29.68       32.46      7.09 o
  -6   5  18       71.89       59.17      6.54 o
  -5   5  18       30.11       26.72      5.46 o
  -4   5  18       34.32       28.33      5.50 o
  -3   5  18       30.89       21.08      4.91 o
  -2   5  18       18.60       19.51      4.42 o
  -1   5  18        0.42        3.16      3.79 o
   0   5  18        1.72        8.53      4.02 o
   1   5  18        0.61       -2.52      3.57 o
   2   5  18       10.94       11.20      4.19 o
   3   5  18        1.37       -2.56      3.69 o
   4   5  18        2.72        4.46      3.92 o
   5   5  18       15.71        8.86      3.99 o
   6   5  18       13.32       22.50      6.34 o
   7   5  18        1.11       -1.79     16.27 o
   8   5  18        0.04       -2.66      9.96 o
   9   5  18       18.22       17.85      7.47 o
  10   5  18        3.84        5.06      7.18 o
 -13   6  18        3.25       -2.33      5.26 o
 -12   6  18        2.06        2.86      5.40 o
 -11   6  18       12.11       11.19      5.60 o
 -10   6  18       38.09       40.32      6.67 o
  -9   6  18        0.17        0.89      5.45 o
  -8   6  18       14.02       14.66      5.80 o
  -7   6  18      286.96      296.64     12.36 o
  -6   6  18       58.16       71.88      7.42 o
  -5   6  18       35.31       52.23      6.92 o
  -4   6  18       34.05       30.25      6.13 o
  -3   6  18        0.68        1.55      4.90 o
  -2   6  18        2.84        6.51      5.04 o
  -1   6  18        5.55       -2.18      4.65 o
   0   6  18       11.41        5.51      4.75 o
   1   6  18        1.10       -4.45      4.45 o
   2   6  18        0.65        0.17      4.27 o
   3   6  18        0.22       -1.65      4.29 o
   4   6  18        1.89       -4.22      4.22 o
   5   6  18        0.01       -2.85      5.00 o
   6   6  18        2.87       -5.31      9.30 o
 -23   0  19       41.80       67.09     14.61 o
 -21   0  19       41.65       54.55      8.21 o
 -19   0  19       40.66       56.82      6.77 o
 -17   0  19       18.66       22.32      5.34 o
 -15   0  19       21.34       15.65      5.17 o
 -13   0  19       90.08       99.53      6.42 o
 -11   0  19       42.45       61.27      6.23 o
  -9   0  19      112.39      108.17      6.04 o
  -7   0  19      238.53      233.33     13.19 o
  -5   0  19        4.52       11.56      4.34 o
  -3   0  19      193.38      203.73      9.06 o
  -1   0  19        1.96        3.99      3.52 o
   1   0  19        5.45        5.88      3.69 o
   3   0  19      124.05      135.29      7.29 o
   5   0  19      678.46      644.30     20.18 o
   7   0  19      538.95      500.33     18.93 o
   9   0  19        0.97        6.55      4.78 o
  11   0  19       91.56      107.25      7.97 o
  13   0  19        2.10        0.53      4.42 o
  15   0  19        0.18        2.66      9.30 o
 -24   1  19        0.47       -0.96      4.27 o
 -23   1  19        0.19       -1.30      4.09 o
 -22   1  19        0.53       -3.78      3.78 o
 -21   1  19        4.45       -0.43      3.92 o
 -20   1  19       26.01       24.46      4.60 o
 -19   1  19        5.55        1.63      3.72 o
 -18   1  19       76.82       79.76      6.79 o
 -17   1  19       17.80       12.64      4.52 o
 -16   1  19      112.27      130.71      7.96 o
 -15   1  19       10.61       16.39      4.27 o
 -14   1  19       12.79       15.29      3.76 o
 -13   1  19      104.42      112.60      6.11 o
 -12   1  19       25.10       19.09      3.71 o
 -11   1  19        4.73        8.13      3.09 o
 -10   1  19        1.09        3.60      3.01 o
  -9   1  19      396.66      397.89     10.00 o
  -8   1  19      106.39      107.25      5.00 o
  -7   1  19        5.70       10.28      3.04 o
  -6   1  19        1.95       -1.49      2.89 o
  -5   1  19        0.00        0.16      2.92 o
  -4   1  19      958.84      896.21     13.77 o
  -3   1  19      195.12      196.87      6.08 o
  -2   1  19      797.39      728.04     11.87 o
  -1   1  19      271.32      297.83      6.99 o
   0   1  19        6.55       16.75      2.89 o
   1   1  19       60.25       60.90      3.97 o
   2   1  19      153.64      173.96      5.44 o
   3   1  19        9.78        8.94      3.08 o
   4   1  19        0.23       -2.56      2.70 o
   5   1  19       83.38       77.77      4.42 o
   6   1  19       45.92       51.49      4.52 o
   7   1  19       65.41       59.56      6.04 o
   8   1  19       91.80       78.76      5.18 o
   9   1  19       37.11       35.94      4.02 o
  10   1  19      145.77      123.22      5.93 o
  11   1  19       22.80       20.92      7.57 o
  12   1  19       54.89       67.70      6.30 o
  13   1  19       63.39       69.46      6.69 o
  14   1  19        2.18        0.13      4.54 o
  15   1  19        0.84       -3.49      4.27 o
  16   1  19        1.72        0.03      4.78 o
 -23   2  19        9.87        8.26      4.90 o
 -22   2  19       27.94       27.32      5.47 o
 -21   2  19       10.51        4.01      4.89 o
 -20   2  19       18.38       20.74      5.75 o
 -19   2  19       10.24       15.14      5.66 o
 -18   2  19       25.33       23.06      4.73 o
 -17   2  19       11.05       13.96      4.22 o
 -16   2  19        2.76        0.61      3.81 o
 -15   2  19       15.07       14.67      3.81 o
 -14   2  19       41.39       40.91      4.70 o
 -13   2  19      129.58      130.69      6.39 o
 -12   2  19      145.02      147.23      6.11 o
 -11   2  19      103.91       96.21      5.18 o
 -10   2  19        9.59       12.01      3.04 o
  -9   2  19       28.12       20.34      3.36 o
  -8   2  19        0.01       -1.32      2.81 o
  -7   2  19      128.15      104.18      6.42 o
  -6   2  19        0.30       -4.25      4.26 o
  -5   2  19      246.86      218.07      6.81 o
  -4   2  19       53.25       43.37      3.96 o
  -3   2  19      505.61      462.71      9.79 o
  -2   2  19      150.06      170.49      7.03 o
  -1   2  19       41.38       31.30      3.93 o
   0   2  19      336.92      302.83      7.66 o
   1   2  19      213.89      186.19      8.52 o
   2   2  19        0.03       -2.22      2.50 o
   3   2  19       94.48       81.68      4.91 o
   4   2  19        0.44        4.08      3.37 o
   5   2  19       40.91       38.81      4.59 o
   6   2  19       16.44       15.81      4.18 o
   7   2  19       25.33       36.34      4.66 o
   8   2  19       13.20       21.39      3.58 o
   9   2  19      148.84      155.08      4.94 o
  10   2  19       13.64       17.08      4.91 o
  11   2  19        1.21        1.22      4.41 o
  12   2  19       42.87       59.74      6.38 o
  13   2  19       15.27       14.65      5.33 o
  14   2  19        5.40        1.23      4.91 o
  15   2  19       34.30       35.37      5.99 o
 -22   3  19        0.06        0.26      4.69 o
 -21   3  19        2.73       -1.64      4.51 o
 -20   3  19        1.81       -0.76      4.43 o
 -19   3  19       29.75       30.10      5.25 o
 -18   3  19        4.72       11.06      4.66 o
 -17   3  19       20.10       29.99      4.98 o
 -16   3  19        6.87        4.43      4.34 o
 -15   3  19       14.26       11.84      4.03 o
 -14   3  19        2.26       -3.36      3.36 o
 -13   3  19      175.14      156.79     10.74 o
 -12   3  19       36.66       35.04      5.11 o
 -11   3  19      112.01      122.99      7.35 o
 -10   3  19        1.71       11.93      4.26 o
  -9   3  19       28.40       25.26      3.96 o
  -8   3  19      339.16      292.17      7.95 o
  -7   3  19       78.25       72.47      4.51 o
  -6   3  19        0.20       -2.81      2.81 o
  -5   3  19      105.52       98.82      4.76 o
  -4   3  19        6.36        5.16      3.05 o
  -3   3  19       19.67       13.24      5.85 o
  -2   3  19       17.82        7.69      3.31 o
  -1   3  19        2.46        4.36      3.54 o
   0   3  19        0.33       -2.14      3.49 o
   1   3  19        7.32        1.14      3.78 o
   2   3  19       39.05       32.94      4.02 o
   3   3  19       59.01       77.88      5.01 o
   4   3  19      194.44      183.74      6.96 o
   5   3  19       17.62        6.89      3.77 o
   6   3  19       89.31       97.93      5.66 o
   7   3  19        6.43        9.79      3.64 o
   8   3  19       42.94       47.16     11.29 o
   9   3  19        1.18       -2.66      7.97 o
  10   3  19        0.04        3.99      8.64 o
  11   3  19       38.37       42.51     11.29 o
  12   3  19        0.00        2.66      8.64 o
  13   3  19       14.18       40.52     11.29 o
  14   3  19       13.64       15.28      9.96 o
 -20   4  19        2.01        4.82      4.90 o
 -19   4  19       23.40       19.65      5.26 o
 -18   4  19       19.51       16.38      5.13 o
 -17   4  19      120.95      116.95      7.10 o
 -16   4  19       32.22       25.19      5.07 o
 -15   4  19       24.59       29.97      5.14 o
 -14   4  19       32.72       52.26      5.81 o
 -13   4  19      255.83      250.63      9.42 o
 -12   4  19        1.93        5.98      4.14 o
 -11   4  19        4.61       11.70      4.76 o
 -10   4  19       27.24       17.09      4.61 o
  -9   4  19       14.87       15.74      4.67 o
  -8   4  19       48.34       44.06      4.96 o
  -7   4  19      104.68      107.42      6.39 o
  -6   4  19       20.09       27.63      5.08 o
  -5   4  19       28.73       32.98      4.14 o
  -4   4  19       14.39       10.18      3.83 o
  -3   4  19        2.42        2.35      3.66 o
  -2   4  19        0.06       -0.45      3.56 o
  -1   4  19        6.21        1.89      3.65 o
   0   4  19        0.00        0.39      3.53 o
   1   4  19       38.53       31.89      4.37 o
   2   4  19       27.09       24.58      4.04 o
   3   4  19        5.15        5.07      3.98 o
   4   4  19        0.49       -1.87      3.93 o
   5   4  19        9.17       10.63      6.10 o
   6   4  19        5.98        3.79      3.77 o
   7   4  19       27.67       26.35      7.00 o
   8   4  19        0.13        8.93      7.97 o
   9   4  19       44.03       55.15      8.30 o
  10   4  19        8.11       10.63     10.63 o
  11   4  19        4.90       15.28     10.63 o
  12   4  19        9.00       15.28     11.29 o
 -17   5  19       19.90       13.84      5.67 o
 -16   5  19        4.50        2.67      4.79 o
 -15   5  19        0.91        0.28      4.75 o
 -14   5  19        0.02       -4.44      4.44 o
 -13   5  19       11.60       12.96      4.79 o
 -12   5  19      118.83      149.81      8.97 o
 -11   5  19       17.72       34.27      6.27 o
 -10   5  19        0.10        8.38      6.90 o
  -9   5  19      133.94      163.40     13.13 o
  -8   5  19       63.10       66.64      6.86 o
  -7   5  19       10.00       13.15      5.14 o
  -6   5  19        4.88        4.67      5.56 o
  -5   5  19       43.60       41.55      5.86 o
  -4   5  19        7.25       15.69      5.07 o
  -3   5  19       63.83       72.72      6.58 o
  -2   5  19        3.59        4.56      4.26 o
  -1   5  19        0.75        0.65      4.78 o
   0   5  19        2.29       -0.92      4.87 o
   1   5  19        1.93       -3.32      3.78 o
   2   5  19        0.12        2.04      3.69 o
   3   5  19        0.00       -2.56      3.55 o
   4   5  19        5.71        2.52      3.91 o
   5   5  19        0.00        0.37      4.16 o
   6   5  19       13.93        8.16      8.13 o
   7   5  19        3.40        7.31     11.29 o
   8   5  19       21.00       10.63     11.96 o
   9   5  19       18.13        8.64     11.96 o
 -12   6  19        1.45       -0.56      5.32 o
 -11   6  19        0.86       -3.78      5.38 o
 -10   6  19       40.38       39.00      9.11 o
  -9   6  19       28.26       25.97      6.56 o
  -8   6  19       43.63       49.82      7.02 o
  -7   6  19      101.83      113.10      8.64 o
  -6   6  19        2.81        8.96      6.04 o
  -5   6  19        0.94       -1.10      5.06 o
  -4   6  19        3.34        1.00      5.33 o
  -3   6  19        9.17        8.25      6.42 o
  -2   6  19        0.31       -2.25      6.14 o
  -1   6  19        0.17        0.83      4.99 o
   0   6  19        0.96        2.63      6.24 o
   1   6  19        5.89        5.85      5.10 o
   2   6  19        7.83        6.18      4.66 o
   3   6  19        6.34        4.67      4.77 o
   4   6  19       22.81       33.26      5.52 o
 -24   0  20        0.29       -9.96     10.63 o
 -22   0  20       35.30       19.87      7.65 o
 -20   0  20       35.33       30.49      7.65 o
 -18   0  20       11.64        0.54      5.89 o
 -16   0  20       44.59       28.35      7.27 o
 -14   0  20       51.56       38.25      6.97 o
 -12   0  20       49.63       47.66      6.11 o
 -10   0  20      284.47      278.38     11.37 o
  -8   0  20      390.78      311.60     11.74 o
  -6   0  20     6685.92     5981.76    103.93 o
  -4   0  20       53.83       74.15      6.77 o
  -2   0  20      329.79      308.42     11.11 o
   0   0  20      151.92      158.13      8.18 o
   2   0  20      303.72      326.99     13.42 o
   4   0  20        0.72        0.52      4.44 o
   6   0  20       38.43       27.90      5.86 o
   8   0  20       15.23       29.03      5.58 o
  10   0  20       68.80       55.13      6.86 o
  12   0  20       13.60       18.76      5.75 o
  14   0  20        3.30        0.37      4.09 o
 -23   1  20        0.00       -4.46      4.46 o
 -22   1  20        1.99       -0.23      4.42 o
 -21   1  20        5.75        6.97      4.32 o
 -20   1  20       76.59       67.79      5.80 o
 -19   1  20        0.02       -2.78      3.64 o
 -18   1  20        4.67       -2.99      4.21 o
 -17   1  20       39.28       38.94      5.54 o
 -16   1  20        3.89        3.82      4.21 o
 -15   1  20      124.79      128.55      7.52 o
 -14   1  20       89.62      100.53      6.02 o
 -13   1  20       57.11       49.61      4.91 o
 -12   1  20       37.48       43.45      4.33 o
 -11   1  20      701.83      644.76     12.68 o
 -10   1  20        4.43        8.17      4.36 o
  -9   1  20        9.43        8.74      3.68 o
  -8   1  20        1.82        3.52      3.38 o
  -7   1  20        0.32       -2.18      3.10 o
  -6   1  20      188.81      172.30      6.23 o
  -5   1  20      507.55      504.48     10.57 o
  -4   1  20      172.62      196.32      6.76 o
  -3   1  20      263.86      248.32      7.31 o
  -2   1  20     2091.57     2029.07     26.07 o
  -1   1  20      177.76      158.79      6.32 o
   0   1  20      156.08      167.28      6.00 o
   1   1  20       39.26       40.98      3.62 o
   2   1  20       57.54       42.63      3.67 o
   3   1  20        8.43       18.44      3.33 o
   4   1  20       28.44       25.61      3.58 o
   5   1  20      344.34      315.01      9.71 o
   6   1  20       19.77       21.81      3.85 o
   7   1  20       77.40       87.16      5.44 o
   8   1  20       14.94       16.38      3.63 o
   9   1  20        2.51        2.14      3.37 o
  10   1  20        7.43        5.22      5.18 o
  11   1  20        2.71        6.20      3.48 o
  12   1  20        0.67       -0.91      4.18 o
  13   1  20        1.83        5.58      4.66 o
  14   1  20        3.45        3.90      4.57 o
  15   1  20        0.18       -4.74      4.74 o
 -23   2  20        0.39       -4.55      4.55 o
 -22   2  20        3.94       -0.67      4.44 o
 -21   2  20        0.77        3.68      5.56 o
 -20   2  20       66.11       60.55      6.19 o
 -19   2  20        0.11       -1.04      4.17 o
 -18   2  20        6.01        5.19      4.25 o
 -17   2  20       13.10       11.46      4.51 o
 -16   2  20       75.71       66.39      5.89 o
 -15   2  20       37.04       44.00      4.49 o
 -14   2  20        3.96        7.40      3.53 o
 -13   2  20      173.24      176.63      6.87 o
 -12   2  20      118.14      131.25      7.09 o
 -11   2  20       39.21       35.77      4.14 o
 -10   2  20      272.28      230.35      7.54 o
  -9   2  20       12.64       11.39      3.47 o
  -8   2  20      173.54      157.82      6.27 o
  -7   2  20      104.06      112.66      5.45 o
  -6   2  20        5.48       -1.11      3.09 o
  -5   2  20      265.03      274.11      7.77 o
  -4   2  20       81.29       77.48      4.64 o
  -3   2  20        0.01        2.22      2.92 o
  -2   2  20        1.74       -2.72      3.05 o
  -1   2  20       49.18       52.22      4.52 o
   0   2  20      245.45      253.13      7.94 o
   1   2  20      182.62      162.34     10.93 o
   2   2  20      129.25      149.16      7.08 o
   3   2  20      157.60      162.49      8.27 o
   4   2  20      140.53      129.63      7.50 o
   5   2  20        2.16        3.87      3.43 o
   6   2  20       13.67       15.14      4.18 o
   7   2  20        0.12        5.34      3.70 o
   8   2  20       59.51       58.73      5.38 o
   9   2  20        4.57        5.40      3.36 o
  10   2  20       30.98       29.65      5.73 o
  11   2  20       37.02       33.58      5.92 o
  12   2  20        0.03        7.55      7.26 o
  13   2  20        0.89        2.66      5.64 o
  14   2  20        6.50        4.04      5.86 o
 -21   3  20        1.49       -0.79      4.75 o
 -20   3  20        4.97       -1.07      4.65 o
 -19   3  20       17.67       14.02      4.99 o
 -18   3  20        0.06       -0.38      4.39 o
 -17   3  20       17.31       21.61      5.18 o
 -16   3  20        5.13        9.61      4.24 o
 -15   3  20       16.29       18.09      4.23 o
 -14   3  20        1.71       -2.82      3.62 o
 -13   3  20        1.22       -2.80      4.37 o
 -12   3  20       62.90       52.51      5.81 o
 -11   3  20        1.92        4.37      4.13 o
 -10   3  20      157.19      182.93      7.65 o
  -9   3  20       31.04       21.73      4.42 o
  -8   3  20        7.54       17.15      3.76 o
  -7   3  20       30.55       36.06      4.14 o
  -6   3  20        2.13        6.88      3.25 o
  -5   3  20      163.17      161.67      6.95 o
  -4   3  20       16.06       16.75      3.88 o
  -3   3  20      117.99      134.17      6.51 o
  -2   3  20        3.79       -3.34      3.45 o
  -1   3  20       51.64       54.72      5.38 o
   0   3  20       11.17       19.87      4.41 o
   1   3  20        2.70        1.69      3.64 o
   2   3  20        8.26       11.06      4.11 o
   3   3  20        0.02        3.08      3.55 o
   4   3  20       95.61      114.11     12.96 o
   5   3  20       86.85      104.23      6.25 o
   6   3  20        3.60        5.31      4.85 o
   7   3  20      131.31      147.77      8.72 o
   8   3  20       38.64       57.13     12.62 o
   9   3  20        0.75        8.64      8.64 o
  10   3  20       16.74       38.53     10.63 o
  11   3  20        3.09        8.64      8.64 o
  12   3  20        8.91        4.65      9.30 o
  13   3  20        2.20        3.99      9.30 o
 -19   4  20        0.59       -4.43      4.43 o
 -18   4  20        5.84        8.11      5.05 o
 -17   4  20        1.82       -0.04      4.63 o
 -16   4  20        2.77        5.19      4.45 o
 -15   4  20      141.69      150.90      9.55 o
 -14   4  20       30.22       25.30      5.07 o
 -13   4  20        8.02       17.44      4.98 o
 -12   4  20        4.63        2.36      4.22 o
 -11   4  20        0.13       -4.08      4.08 o
 -10   4  20       24.63       16.82      4.57 o
  -9   4  20      115.42      119.99      6.23 o
  -8   4  20       62.07       62.02      5.61 o
  -7   4  20       10.57       10.62      4.20 o
  -6   4  20        1.84       -1.49      3.67 o
  -5   4  20       40.48       52.80      5.12 o
  -4   4  20        0.10       -3.47      3.47 o
  -3   4  20        0.60        2.19      3.76 o
  -2   4  20       20.13       14.62      4.26 o
  -1   4  20        6.61        8.35      4.01 o
   0   4  20      155.86      145.64      7.00 o
   1   4  20        1.39        9.08      4.23 o
   2   4  20       32.49       25.54      4.92 o
   3   4  20        7.60        9.73      4.32 o
   4   4  20       10.33        8.25      4.82 o
   5   4  20        1.28       -5.29      5.94 o
   6   4  20       11.18       14.30      5.03 o
   7   4  20       11.97       15.94     10.63 o
   8   4  20       10.93       15.28     10.63 o
   9   4  20       94.96      127.77     18.60 o
  10   4  20       19.26       16.61     10.63 o
  11   4  20       39.79       59.78     13.95 o
 -16   5  20        5.40        1.20      4.71 o
 -15   5  20        8.29        3.74      4.90 o
 -14   5  20        4.41        3.67      4.75 o
 -13   5  20        0.00       -5.04      5.04 o
 -12   5  20        4.54        9.16      5.41 o
 -11   5  20        0.58        9.68      5.38 o
 -10   5  20       17.62       28.00      5.92 o
  -9   5  20        1.25       -3.51      4.89 o
  -8   5  20        0.33        0.98      5.04 o
  -7   5  20       13.89       11.54      5.30 o
  -6   5  20        9.73       13.93      5.39 o
  -5   5  20       38.05       44.12      6.02 o
  -4   5  20       29.54       33.71      5.96 o
  -3   5  20        7.51        3.88      4.65 o
  -2   5  20        7.02        3.30      4.16 o
  -1   5  20        5.55        3.86      4.04 o
   0   5  20        6.59        2.10      3.77 o
   1   5  20        0.02       -3.52      3.85 o
   2   5  20        2.14        1.43      4.10 o
   3   5  20        0.06        0.48      3.91 o
   4   5  20        6.78       10.94      9.79 o
   5   5  20       75.46       80.29      8.43 o
   6   5  20       33.02       27.90     12.62 o
   7   5  20       16.87       21.92     12.62 o
   8   5  20        3.31        1.99     10.63 o
 -11   6  20       75.93       62.79      7.68 o
 -10   6  20       16.01       15.95      6.07 o
  -9   6  20        0.73       -0.03      5.53 o
  -8   6  20       29.39       27.56      6.41 o
  -7   6  20        7.87        4.40      5.57 o
  -6   6  20        0.08       -5.33      5.33 o
  -5   6  20        3.72       -0.45      5.43 o
  -4   6  20        0.11       -4.81      5.04 o
  -3   6  20        5.01        6.34      5.33 o
  -2   6  20        0.02       -3.65      7.67 o
  -1   6  20        7.91        5.81      5.50 o
   0   6  20        9.92        7.47      5.39 o
   1   6  20       24.50       30.65      6.52 o
   2   6  20       37.44       48.72      6.11 o
 -23   0  21        2.61      -10.63     10.63 o
 -21   0  21       21.46       29.83      8.13 o
 -19   0  21       24.90       29.67      7.49 o
 -17   0  21       59.41       58.45      8.42 o
 -15   0  21       95.41       91.02     17.27 o
 -13   0  21       47.85       36.75      5.95 o
 -11   0  21       33.36       21.98      5.73 o
  -9   0  21       67.10       49.66      6.26 o
  -7   0  21     3017.23     3096.28     57.91 o
  -5   0  21      188.63      185.69     11.52 o
  -3   0  21      251.52      256.03     13.15 o
  -1   0  21      150.17      143.36      9.89 o
   1   0  21     1202.55     1226.50     26.58 o
   3   0  21      103.78      109.32      8.45 o
   5   0  21       79.80       73.88      7.52 o
   7   0  21        0.12       -4.23      4.23 o
   9   0  21        5.90       -4.30      4.30 o
  11   0  21        8.47        2.17     12.95 o
  13   0  21        9.21        7.65      5.75 o
 -23   1  21        4.47       -2.11      4.62 o
 -22   1  21        0.07       -0.56      4.61 o
 -21   1  21        0.12        4.72      4.61 o
 -20   1  21        0.04        4.25      4.56 o
 -19   1  21        1.06        2.34      4.50 o
 -18   1  21       15.26       11.34      5.67 o
 -17   1  21        4.47        4.45      5.17 o
 -16   1  21       12.59       13.70      5.73 o
 -15   1  21       19.09       18.07      5.73 o
 -14   1  21       83.35       79.67      6.54 o
 -13   1  21        7.56       10.54      4.85 o
 -12   1  21      268.30      280.05      9.19 o
 -11   1  21      105.37      128.14      6.63 o
 -10   1  21      336.63      310.78     11.23 o
  -9   1  21       18.47       15.92      4.05 o
  -8   1  21      430.67      370.70     10.56 o
  -7   1  21       40.27       46.21      4.42 o
  -6   1  21       47.27       40.31      5.43 o
  -5   1  21      344.53      314.00      8.39 o
  -4   1  21       64.38       47.74      4.31 o
  -3   1  21        4.87        2.39      3.11 o
  -2   1  21      441.26      472.89     10.11 o
  -1   1  21       95.49      102.81      5.01 o
   0   1  21       72.34       81.16      5.00 o
   1   1  21      111.67      104.64      5.00 o
   2   1  21        0.68       -2.70      2.70 o
   3   1  21       12.53        8.90      3.24 o
   4   1  21       41.78       42.53      4.63 o
   5   1  21        0.01        3.07      3.23 o
   6   1  21      161.51      173.19      7.60 o
   7   1  21       20.60       24.98      4.99 o
   8   1  21       11.64       12.78      3.90 o
   9   1  21        8.81        9.94      3.82 o
  10   1  21        0.64        2.04      3.84 o
  11   1  21        0.24       -3.29      3.29 o
  12   1  21        2.51        2.51      4.74 o
  13   1  21        5.82        1.77      5.17 o
  14   1  21        2.66       -0.14      4.91 o
 -22   2  21        8.06       -4.70      4.70 o
 -21   2  21        5.21        7.73      4.85 o
 -20   2  21        0.64        1.19      4.52 o
 -19   2  21       36.86       29.10      5.58 o
 -18   2  21       28.79       21.44      5.19 o
 -17   2  21       14.02       17.29      4.92 o
 -16   2  21        2.40        6.15      4.54 o
 -15   2  21       31.82       39.99      5.05 o
 -14   2  21       22.98       19.25      4.46 o
 -13   2  21      152.18      139.62      7.02 o
 -12   2  21        6.62       -1.60      3.66 o
 -11   2  21        1.48        1.50      3.69 o
 -10   2  21       94.64       86.80      7.20 o
  -9   2  21       50.22       53.53      4.58 o
  -8   2  21        5.05        5.20      3.96 o
  -7   2  21      133.82      134.78      5.95 o
  -6   2  21       27.81       26.13      3.87 o
  -5   2  21      476.84      403.57     10.34 o
  -4   2  21       15.22       22.39      3.61 o
  -3   2  21      164.67      139.00      7.19 o
  -2   2  21       20.38       20.09      3.90 o
  -1   2  21       65.51       59.04      4.84 o
   0   2  21      433.86      370.49     11.18 o
   1   2  21       94.43       71.06      5.60 o
   2   2  21       56.11       58.63      5.30 o
   3   2  21      344.80      317.79     22.14 o
   4   2  21       21.95       17.29      4.69 o
   5   2  21       12.12        9.06      5.10 o
   6   2  21        4.67        6.44      4.65 o
   7   2  21        5.01        9.96      7.31 o
   8   2  21       23.56       26.71      5.26 o
   9   2  21       15.49       14.67      4.61 o
  10   2  21        8.65       10.63      8.64 o
  11   2  21        8.10       15.23      6.05 o
  12   2  21        3.38        1.66      5.64 o
  13   2  21       12.60       21.22     14.95 o
 -21   3  21        0.09       -3.61      5.37 o
 -20   3  21       68.62       61.40      8.52 o
 -19   3  21        1.45        6.22      5.39 o
 -18   3  21       14.47       15.11      5.76 o
 -17   3  21       18.60       15.20      5.76 o
 -16   3  21        1.61       -3.80      4.18 o
 -15   3  21        2.20       -2.21      4.45 o
 -14   3  21        2.88        6.50      4.36 o
 -13   3  21        1.75        5.06      4.06 o
 -12   3  21       50.40       55.34      5.50 o
 -11   3  21        6.15        8.82      4.04 o
 -10   3  21       71.70       64.31      5.44 o
  -9   3  21       30.30       47.43      5.04 o
  -8   3  21       30.36       34.62      4.14 o
  -7   3  21       16.92       14.00      3.72 o
  -6   3  21       80.40       94.16      6.05 o
  -5   3  21        1.88        6.21      3.66 o
  -4   3  21       15.98       14.15      3.96 o
  -3   3  21       35.94       45.06      5.54 o
  -2   3  21      153.02      144.18      9.02 o
  -1   3  21       25.37       20.58      4.65 o
   0   3  21       32.59       28.12      4.77 o
   1   3  21       24.96       15.33      4.39 o
   2   3  21       83.87       85.25      6.21 o
   3   3  21       20.55       28.01      7.70 o
   4   3  21        0.13       -3.25      5.46 o
   5   3  21      127.83      122.91      9.08 o
   6   3  21        1.26        1.68      5.03 o
   7   3  21       33.72       44.30      6.13 o
   8   3  21        0.02       -3.32      7.97 o
   9   3  21        3.66       -7.97      7.97 o
  10   3  21        0.31       13.95      9.30 o
  11   3  21       17.48       11.29      9.96 o
  12   3  21       17.50       10.63     10.63 o
 -19   4  21        9.30        7.43      5.85 o
 -18   4  21        0.35       -2.02      5.37 o
 -17   4  21        3.35        3.59      5.69 o
 -16   4  21       76.19       78.37      7.36 o
 -15   4  21        3.64        5.51      5.05 o
 -14   4  21        1.85        0.35      5.46 o
 -13   4  21       14.98       10.88      4.82 o
 -12   4  21        3.75        0.56      4.33 o
 -11   4  21       17.57       14.69      4.29 o
 -10   4  21        0.77        0.47      3.75 o
  -9   4  21        1.47        8.62      4.17 o
  -8   4  21        4.13        2.69      4.13 o
  -7   4  21       16.38       18.28      4.42 o
  -6   4  21       15.90       13.49      4.77 o
  -5   4  21       20.74       19.51      4.50 o
  -4   4  21       30.02       25.47      4.68 o
  -3   4  21        1.23        1.04      3.92 o
  -2   4  21        5.44       -2.09      6.23 o
  -1   4  21        1.36       -3.86      3.86 o
   0   4  21        7.49       10.59      4.49 o
   1   4  21       12.67        4.96      5.09 o
   2   4  21       16.73       13.14      4.64 o
   3   4  21       24.96       38.27      7.00 o
   4   4  21        0.94        0.53      4.82 o
   5   4  21        3.13        4.40      5.23 o
   6   4  21        0.12        6.59      5.65 o
   7   4  21        1.70       -0.66      9.96 o
   8   4  21       21.14       34.54     12.62 o
   9   4  21       53.30       58.45     13.95 o
  10   4  21        6.01       19.93     11.96 o
 -15   5  21       12.35       13.35      5.36 o
 -14   5  21       17.56       28.03      6.27 o
 -13   5  21        0.00        3.00      5.33 o
 -12   5  21        5.56        8.83      5.67 o
 -11   5  21        9.14        2.29      5.46 o
 -10   5  21       11.09        1.88      5.11 o
  -9   5  21        0.02        0.69      5.12 o
  -8   5  21        2.31       -0.96      4.93 o
  -7   5  21        5.08       -3.31      4.97 o
  -6   5  21        4.01       -1.43      4.71 o
  -5   5  21        6.70        8.12      5.19 o
  -4   5  21        1.80       -0.49      4.75 o
  -3   5  21        0.09       -4.63      4.63 o
  -2   5  21        3.47       -3.98      3.98 o
  -1   5  21        0.79       -4.03      4.03 o
   0   5  21        3.98        6.81      4.26 o
   1   5  21        0.00       -3.89      3.89 o
   2   5  21        4.60       -1.04      4.20 o
   3   5  21       13.96       26.06      5.58 o
   4   5  21        5.09        7.72      5.80 o
   5   5  21       19.47       23.31      6.75 o
   6   5  21       67.24       97.64     17.27 o
   7   5  21        3.49        9.30     11.29 o
  -9   6  21       15.56       13.40      6.27 o
  -8   6  21        0.27       10.89      6.00 o
  -7   6  21       12.48        5.87      5.69 o
  -6   6  21        4.82       -2.08      5.22 o
  -5   6  21        0.76        3.17      5.52 o
  -4   6  21        4.55       12.89      5.85 o
  -3   6  21       17.14       13.80      6.08 o
  -2   6  21       53.09       52.66      9.07 o
  -1   6  21        1.49        4.46      5.45 o
   0   6  21       13.52        8.17      6.14 o
 -22   0  22        4.18        9.96     11.96 o
 -20   0  22        3.04        0.66      6.38 o
 -18   0  22       10.66       24.64      7.65 o
 -16   0  22       70.89       64.32     10.96 o
 -14   0  22       22.79       26.09      7.27 o
 -12   0  22      237.84      224.60     10.72 o
 -10   0  22     1040.37      856.86     21.99 o
  -8   0  22       13.26       28.16      6.67 o
  -6   0  22     1149.75     1013.90     24.15 o
  -4   0  22      300.89      315.94     25.57 o
  -2   0  22       37.45       35.98      7.05 o
   0   0  22       66.23       75.49      6.50 o
   2   0  22      377.06      386.31     24.25 o
   4   0  22        3.41        1.83      4.92 o
   6   0  22       10.54       17.03      5.75 o
   8   0  22       34.12       29.81      6.53 o
  10   0  22        0.77        0.46      5.26 o
  12   0  22        0.02        4.30      5.26 o
  14   0  22       78.67      102.96     15.28 o
 -22   1  22        0.05       -1.89      4.86 o
 -21   1  22        0.79       -5.08      5.08 o
 -20   1  22        9.72       16.96      5.19 o
 -19   1  22        6.47        6.72      4.79 o
 -18   1  22       35.00       30.11      5.98 o
 -17   1  22        5.45       11.25      5.56 o
 -16   1  22       16.95        9.36      5.37 o
 -15   1  22       88.14       77.16      7.76 o
 -14   1  22      168.45      146.55      8.29 o
 -13   1  22       25.99       20.42      4.97 o
 -12   1  22       10.64       12.46      4.19 o
 -11   1  22      120.35      128.07      6.88 o
 -10   1  22      255.01      237.78      8.73 o
  -9   1  22      300.12      341.60     12.54 o
  -8   1  22      176.89      150.72      6.41 o
  -7   1  22       83.80       90.84      7.25 o
  -6   1  22      252.32      219.95      7.26 o
  -5   1  22        2.38       -0.35      3.18 o
  -4   1  22       37.99       44.05      4.09 o
  -3   1  22      201.24      211.85      7.08 o
  -2   1  22        2.84        5.55      3.50 o
  -1   1  22        4.96       14.06      3.55 o
   0   1  22        2.23        2.05      3.25 o
   1   1  22       44.12       46.39      9.37 o
   2   1  22        4.61       12.66      3.96 o
   3   1  22       39.80       39.20      4.15 o
   4   1  22      117.50      117.36      6.44 o
   5   1  22       11.20        5.53      3.81 o
   6   1  22        0.56        3.99      4.60 o
   7   1  22       43.47       42.17      4.78 o
   8   1  22        6.48        8.44      4.18 o
   9   1  22       43.41       49.49      5.01 o
  10   1  22        0.00        2.09      3.63 o
  11   1  22       66.80       85.64      5.75 o
  12   1  22        0.48       -0.09      4.91 o
  13   1  22       12.37       13.23      8.91 o
 -22   2  22        8.30        0.62      4.66 o
 -21   2  22        0.06        6.65      4.79 o
 -20   2  22        0.56       -4.14      4.14 o
 -19   2  22       14.28       10.55      4.87 o
 -18   2  22        0.42       -4.18      4.41 o
 -17   2  22       15.05        7.16      4.78 o
 -16   2  22        0.95       -2.96      4.33 o
 -15   2  22       40.43       56.95      5.50 o
 -14   2  22      250.99      250.53      9.31 o
 -13   2  22       21.21       27.91      4.71 o
 -12   2  22        4.02        3.21      4.46 o
 -11   2  22       83.99       87.68      6.06 o
 -10   2  22        9.51        9.14      3.50 o
  -9   2  22       24.51       26.05      4.22 o
  -8   2  22      110.15      124.47      6.00 o
  -7   2  22        0.05        6.08      3.38 o
  -6   2  22      356.67      365.58      9.43 o
  -5   2  22        0.35        3.02      3.27 o
  -4   2  22        6.89       14.07      3.75 o
  -3   2  22       83.67       62.66      5.03 o
  -2   2  22        3.21        2.75      3.30 o
  -1   2  22        3.09        7.53      4.79 o
   0   2  22       73.15       64.11      5.54 o
   1   2  22       14.88       28.71      4.65 o
   2   2  22       33.73       33.16      5.62 o
   3   2  22       28.41       35.28      5.65 o
   4   2  22        9.45       11.40     11.29 o
   5   2  22       18.94       16.58      5.75 o
   6   2  22       45.57       50.97      6.86 o
   7   2  22       27.93       22.84      5.89 o
   8   2  22       18.01       12.08      5.10 o
   9   2  22       26.58       25.11      5.53 o
  10   2  22        0.05        0.00      7.97 o
  11   2  22        0.01       -0.66      7.97 o
  12   2  22        0.00       -3.32      8.64 o
 -20   3  22        0.27        0.47      5.37 o
 -19   3  22        0.08       -1.78      5.05 o
 -18   3  22       19.96       28.52      6.54 o
 -17   3  22        8.83       10.41      5.65 o
 -16   3  22       27.81       37.81      5.53 o
 -15   3  22        3.83       -1.15      3.99 o
 -14   3  22        4.72        8.76      4.46 o
 -13   3  22       38.83       36.01      5.16 o
 -12   3  22       27.06       38.59      5.33 o
 -11   3  22       31.39       40.40      5.37 o
 -10   3  22       30.10       37.26      5.11 o
  -9   3  22       87.09       88.79      6.11 o
  -8   3  22        6.51       10.74      3.79 o
  -7   3  22        1.27       -0.28      3.53 o
  -6   3  22       13.76        9.99      3.93 o
  -5   3  22        3.14        6.63      4.25 o
  -4   3  22      123.08      126.18      7.54 o
  -3   3  22       10.94        5.99      4.39 o
  -2   3  22       38.97       24.34      5.11 o
  -1   3  22       81.86       90.84      7.91 o
   0   3  22        1.99       -0.17      3.86 o
   1   3  22        0.05       -3.82      3.82 o
   2   3  22        0.40        0.55      4.13 o
   3   3  22       16.99       10.49      4.87 o
   4   3  22        0.06       -1.29      4.50 o
   5   3  22       21.35       27.58      6.38 o
   6   3  22       86.10       95.47      9.63 o
   7   3  22        7.05        3.06      7.31 o
   8   3  22       12.40        2.66      8.64 o
   9   3  22        2.38       -7.97      7.97 o
  10   3  22        0.11        5.31      9.30 o
  11   3  22       15.35       19.93     11.29 o
 -18   4  22        3.30       -0.28      5.76 o
 -17   4  22        2.15        0.81      5.26 o
 -16   4  22        0.06       -1.63      6.14 o
 -15   4  22        7.60        7.84      5.26 o
 -14   4  22       29.82       30.23      6.08 o
 -13   4  22        3.16       -2.43      4.22 o
 -12   4  22       13.56       13.19      4.65 o
 -11   4  22        1.18       -2.76      4.14 o
 -10   4  22        2.56        1.57      4.73 o
  -9   4  22       28.33       29.79      5.81 o
  -8   4  22        1.17       -1.43      4.50 o
  -7   4  22       27.88       29.26      6.52 o
  -6   4  22       32.24       20.78      8.41 o
  -5   4  22       11.31       13.10      4.93 o
  -4   4  22        9.82        8.97      4.73 o
  -3   4  22        6.18       12.63      4.84 o
  -2   4  22        0.01        3.55      4.25 o
  -1   4  22       19.64       20.28      4.95 o
   0   4  22        6.30        4.08      6.01 o
   1   4  22      110.23      112.21      7.35 o
   2   4  22       32.32       35.58      5.79 o
   3   4  22        0.62        1.51      4.82 o
   4   4  22        1.22       -2.22      4.82 o
   5   4  22       76.80       90.08     20.59 o
   6   4  22        1.17       -0.53      5.53 o
   7   4  22       18.38       15.28     11.29 o
   8   4  22       28.44       13.28     10.63 o
   9   4  22        6.43        7.97     11.29 o
 -14   5  22        1.45       12.36      5.80 o
 -13   5  22        1.38       -4.66      5.20 o
 -12   5  22        7.54        8.95      5.18 o
 -11   5  22        3.86       -5.10      5.10 o
 -10   5  22       31.17       30.35      7.13 o
  -9   5  22       28.87       25.04      6.11 o
  -8   5  22        7.49        0.07      5.46 o
  -7   5  22        1.78       -0.53      5.18 o
  -6   5  22        0.68       -0.29      5.09 o
  -5   5  22        8.47       14.20      5.47 o
  -4   5  22       20.54       24.09      5.75 o
  -3   5  22       10.22        7.54      4.97 o
  -2   5  22       14.99       20.04      4.87 o
  -1   5  22       11.39       16.95      4.87 o
   0   5  22        1.23       -0.50      4.88 o
   1   5  22       10.24        7.37      5.24 o
   2   5  22        1.47       -4.67      4.67 o
   3   5  22        2.62        6.68      5.85 o
   4   5  22       15.28       23.53     10.74 o
   5   5  22       21.78       31.67     14.28 o
  -5   6  22       17.74       23.25     13.95 o
  -4   6  22       66.78       65.10     15.94 o
 -21   0  23       24.35       13.95     12.62 o
 -19   0  23       22.26       14.95      8.97 o
 -17   0  23       47.13       28.96      9.30 o
 -15   0  23      185.82      171.99     12.18 o
 -13   0  23      131.62      188.74     10.35 o
 -11   0  23       68.08       97.27      7.90 o
  -9   0  23      513.27      536.41     16.87 o
  -7   0  23       15.26       17.41      5.59 o
  -5   0  23      542.65      530.64     38.53 o
  -3   0  23       97.49      129.70     10.09 o
  -1   0  23       35.62       42.91      7.05 o
   1   0  23       15.82       21.06      5.21 o
   3   0  23       35.02       42.48      7.27 o
   5   0  23        0.92        5.65      5.17 o
   7   0  23      142.42      124.25      9.73 o
   9   0  23      101.76      108.02      9.42 o
  11   0  23        5.11        7.09      6.22 o
  13   0  23       15.65       27.00     12.29 o
 -22   1  23        0.84        1.70      5.08 o
 -21   1  23        0.02       -4.63      4.63 o
 -20   1  23        3.14       -4.24      4.43 o
 -19   1  23        0.24       -1.20      4.56 o
 -18   1  23       49.89       63.00      6.68 o
 -17   1  23       12.47       17.91      9.01 o
 -16   1  23       89.63       87.84      8.37 o
 -15   1  23        0.33        1.13      6.84 o
 -14   1  23       13.33       12.88      5.21 o
 -13   1  23        5.09       10.30      4.68 o
 -12   1  23      218.00      213.71      9.05 o
 -11   1  23       14.21       17.62      4.56 o
 -10   1  23      118.92      130.42      6.89 o
  -9   1  23      596.45      533.24     11.93 o
  -8   1  23       22.92       11.39      3.84 o
  -7   1  23       10.33       17.11      3.71 o
  -6   1  23        3.49       -0.19      3.14 o
  -5   1  23        0.25       -1.25      3.05 o
  -4   1  23        4.41        9.33      3.43 o
  -3   1  23       76.19       59.91      5.05 o
  -2   1  23      117.53      139.30      6.35 o
  -1   1  23       16.60       16.14      3.81 o
   0   1  23      139.27      132.40      8.16 o
   1   1  23        1.45        2.58      4.40 o
   2   1  23       36.04       27.34      5.34 o
   3   1  23        1.13        1.99      3.84 o
   4   1  23       84.17       78.92      6.72 o
   5   1  23       10.39       14.45      4.04 o
   6   1  23        2.33       -2.92      3.58 o
   7   1  23        0.00        6.38      4.10 o
   8   1  23        0.22       -3.61      3.61 o
   9   1  23        8.26        6.94      4.08 o
  10   1  23        6.49        0.72      4.11 o
  11   1  23        1.45        0.68      3.90 o
  12   1  23       61.81       73.62      7.65 o
 -21   2  23        1.55        2.36      5.04 o
 -20   2  23        7.06        5.49      5.09 o
 -19   2  23        0.66        3.63      4.83 o
 -18   2  23        2.04       12.95      5.07 o
 -17   2  23       10.07        3.78      4.78 o
 -16   2  23       50.74       41.59      6.14 o
 -15   2  23       98.59       95.37      6.60 o
 -14   2  23       33.68       36.18      5.34 o
 -13   2  23       69.67       77.82      6.11 o
 -12   2  23      138.50      138.81      7.64 o
 -11   2  23        7.93        8.30      4.26 o
 -10   2  23        9.63        0.74      3.96 o
  -9   2  23       28.80       28.64      4.28 o
  -8   2  23       14.65        7.67      4.01 o
  -7   2  23       77.85       73.60      5.06 o
  -6   2  23       38.79       45.67      4.51 o
  -5   2  23      117.42      125.61      6.57 o
  -4   2  23      103.04       66.83      5.27 o
  -3   2  23       46.89       26.58      4.38 o
  -2   2  23        1.85        6.62      4.07 o
  -1   2  23        8.41        8.22      4.17 o
   0   2  23        0.14       -3.05      3.68 o
   1   2  23        4.54        8.45      4.91 o
   2   2  23        1.94        3.28      6.12 o
   3   2  23       38.68       50.13     12.92 o
   4   2  23       11.31        7.74      5.39 o
   5   2  23        1.12        5.98      5.10 o
   6   2  23       15.41       16.90      5.75 o
   7   2  23       33.72       33.29      6.86 o
   8   2  23        4.41       10.68      5.41 o
   9   2  23      130.02      166.49     30.22 o
  10   2  23        1.63        7.97      9.30 o
  11   2  23        2.77       -2.66      8.64 o
 -20   3  23        1.04       -3.17      5.04 o
 -19   3  23        2.05       -0.11      5.32 o
 -18   3  23       37.39       16.52      5.54 o
 -17   3  23        4.55        1.46      4.99 o
 -16   3  23        1.73        0.31      4.59 o
 -15   3  23        1.58       -4.27      4.27 o
 -14   3  23        1.63        0.02      4.25 o
 -13   3  23        0.00       -3.82      4.10 o
 -12   3  23        0.73       -2.00      4.72 o
 -11   3  23        6.90        7.99      4.30 o
 -10   3  23      113.17      104.58      6.69 o
  -9   3  23        0.27       -1.83      3.90 o
  -8   3  23       17.92       12.11      4.31 o
  -7   3  23       16.03       13.47      4.67 o
  -6   3  23        9.95        3.18      3.90 o
  -5   3  23       82.39       85.23      7.67 o
  -4   3  23      128.24      108.41      7.45 o
  -3   3  23       67.06       79.83      6.63 o
  -2   3  23      168.03      136.19      7.85 o
  -1   3  23       17.10       31.91      5.94 o
   0   3  23       52.06       52.11      5.92 o
   1   3  23       10.00        9.24      4.39 o
   2   3  23       11.56        7.65      5.05 o
   3   3  23       20.44       20.93      6.81 o
   4   3  23      105.34      123.20      9.90 o
   5   3  23        0.69       13.71      7.31 o
   6   3  23        8.57       -1.55      5.41 o
   7   3  23        0.03        4.88      5.03 o
   8   3  23        0.42       -3.32      8.64 o
   9   3  23        2.93        1.33      9.96 o
  10   3  23       16.56       20.59     11.29 o
 -17   4  23        0.07        4.28      5.79 o
 -16   4  23        3.00       -4.85      4.85 o
 -15   4  23       12.38       12.32      5.23 o
 -14   4  23        6.22        2.15      4.81 o
 -13   4  23       20.37       17.80      5.36 o
 -12   4  23        0.06        2.00      5.25 o
 -11   4  23        0.02        0.04      5.05 o
 -10   4  23        3.13        1.92      5.05 o
  -9   4  23       14.57       12.29      5.35 o
  -8   4  23        9.86        5.75      5.98 o
  -7   4  23        8.74        3.24      5.65 o
  -6   4  23       17.75       18.77      6.30 o
  -5   4  23       22.72       28.33      5.63 o
  -4   4  23        4.96        6.24      4.61 o
  -3   4  23       24.93       24.71      5.59 o
  -2   4  23        0.02        5.22      4.71 o
  -1   4  23       12.44        5.08      4.60 o
   0   4  23        3.01        0.73      4.49 o
   1   4  23       69.47       88.27      7.29 o
   2   4  23        0.11        2.26      6.98 o
   3   4  23        1.04       -2.15      5.00 o
   4   4  23       56.80       87.74      9.21 o
   5   4  23        2.46        1.38      6.02 o
   6   4  23        2.62       -2.76      5.63 o
   7   4  23       11.25        3.99     11.29 o
   8   4  23       21.20       21.92     11.29 o
 -13   5  23       12.26        8.62      7.09 o
 -12   5  23        7.35        2.04      5.66 o
 -11   5  23       36.65       23.49      6.42 o
 -10   5  23        6.06       11.55      5.78 o
  -9   5  23        1.61        8.87      5.63 o
  -8   5  23        6.00        5.10      5.62 o
  -7   5  23        5.71        4.81      5.50 o
  -6   5  23        9.91       15.43      5.84 o
  -5   5  23        0.15        0.00      5.17 o
  -4   5  23       20.27       13.57      7.00 o
  -3   5  23        1.39        1.65      5.09 o
  -2   5  23        1.25        0.34      4.85 o
  -1   5  23        6.70        3.04      5.11 o
   0   5  23        1.70        1.94      5.17 o
   1   5  23        3.02       -3.58      7.27 o
   2   5  23       27.48       37.08      7.41 o
   3   5  23       12.81       22.68      6.59 o
   4   5  23        1.10        1.61      7.00 o
 -22   0  24        9.40        2.66     11.96 o
 -20   0  24       44.18       54.01      9.73 o
 -18   0  24       34.70       43.02     13.28 o
 -16   0  24        7.99       16.36      7.47 o
 -14   0  24       46.53       34.40     10.63 o
 -12   0  24      272.36      296.95     12.91 o
 -10   0  24      602.84      540.03     17.12 o
  -8   0  24       61.02       44.52      8.92 o
  -6   0  24        2.57        2.21      6.53 o
  -4   0  24      575.36      571.30     20.90 o
  -2   0  24       36.22       15.28      9.30 o
   0   0  24       44.26       51.58      7.74 o
   2   0  24       21.07       26.82      6.80 o
   4   0  24       28.50       13.90      6.33 o
   6   0  24        6.99       -2.99      5.65 o
   8   0  24       74.47       92.47     13.62 o
  10   0  24       63.41       50.12      8.64 o
  12   0  24       84.42      123.98     14.28 o
 -21   1  24        5.87        2.05      5.08 o
 -20   1  24        0.16       -4.61      4.77 o
 -19   1  24       48.61       39.67      6.24 o
 -18   1  24       36.60       27.73      5.94 o
 -17   1  24      160.91      161.98      8.98 o
 -16   1  24       23.95       22.92      5.70 o
 -15   1  24        1.66        7.62      4.90 o
 -14   1  24       96.92      101.23      8.34 o
 -13   1  24        4.19        6.40      5.04 o
 -12   1  24       21.39       31.62      5.01 o
 -11   1  24      237.32      235.70      8.24 o
 -10   1  24      406.01      440.62     13.12 o
  -9   1  24      215.19      212.60      7.71 o
  -8   1  24       47.20       44.75      4.74 o
  -7   1  24      108.80      120.26      6.00 o
  -6   1  24       72.70       80.25      5.32 o
  -5   1  24       49.18       33.65      4.30 o
  -4   1  24       28.23       32.70      4.55 o
  -3   1  24       47.43       36.68      4.68 o
  -2   1  24       29.13       31.03      5.93 o
  -1   1  24        0.55        1.87      4.52 o
   0   1  24        0.01        4.21      4.66 o
   1   1  24       21.67       19.56      5.23 o
   2   1  24        9.14        6.53      5.39 o
   3   1  24       53.86       53.98     13.28 o
   4   1  24       36.46       27.83      5.46 o
   5   1  24      132.37      127.82      8.16 o
   6   1  24        5.55        6.19      5.06 o
   7   1  24       54.94       54.98      6.34 o
   8   1  24        0.19       -2.68      4.34 o
   9   1  24       15.17        5.42      7.33 o
  10   1  24        2.39        3.52      6.15 o
  11   1  24        5.14        5.50      5.05 o
 -20   2  24        5.92       12.71      5.63 o
 -19   2  24        0.87        4.58      5.22 o
 -18   2  24       11.90       15.50      5.53 o
 -17   2  24        5.34       -0.14      5.37 o
 -16   2  24        1.87        4.92      5.08 o
 -15   2  24        5.54        2.61      4.60 o
 -14   2  24      216.25      240.00      9.67 o
 -13   2  24        2.24        8.72      4.49 o
 -12   2  24        0.27        7.12      4.50 o
 -11   2  24        5.42        7.15      4.35 o
 -10   2  24        0.93       -3.51      3.51 o
  -9   2  24        6.57        6.29      3.61 o
  -8   2  24        1.69        1.46      3.60 o
  -7   2  24       37.33       45.45      4.68 o
  -6   2  24        0.15       -0.95      3.73 o
  -5   2  24       50.74       64.04      6.42 o
  -4   2  24       87.65       87.08      6.38 o
  -3   2  24        0.14        0.95      4.07 o
  -2   2  24       16.84       19.46      4.66 o
  -1   2  24        2.08        0.43      3.98 o
   0   2  24      176.27      158.64     10.93 o
   1   2  24       13.46       18.62      5.13 o
   2   2  24       74.57       71.19      7.11 o
   3   2  24        5.87        6.96      5.75 o
   4   2  24        0.30       -6.64      7.31 o
   5   2  24        0.69        6.23      6.05 o
   6   2  24        6.24        9.43     11.62 o
   7   2  24        6.21       10.10      5.75 o
   8   2  24       14.67        9.94      5.75 o
   9   2  24       32.68       44.49     11.96 o
  10   2  24       11.56        0.66      9.30 o
 -19   3  24       50.72       51.84      6.92 o
 -18   3  24        7.37        9.49      5.50 o
 -17   3  24       21.77       18.01      5.94 o
 -16   3  24        2.87        7.19      4.89 o
 -15   3  24        1.41       -1.18      4.57 o
 -14   3  24        0.07        4.02      4.56 o
 -13   3  24        6.08        7.85      4.87 o
 -12   3  24       18.39       22.34      5.15 o
 -11   3  24       23.70       29.56      5.32 o
 -10   3  24        0.18        2.98      4.20 o
  -9   3  24       30.95       31.61      5.74 o
  -8   3  24       44.52       37.22      6.04 o
  -7   3  24        0.71       -0.15      4.40 o
  -6   3  24       38.82       43.38      5.37 o
  -5   3  24       42.19       41.77      7.96 o
  -4   3  24        0.14       -4.08      4.08 o
  -3   3  24       24.55       28.99      5.47 o
  -2   3  24       14.59       29.11      5.46 o
  -1   3  24        1.30        3.27      4.70 o
   0   3  24        0.07       -2.18      4.24 o
   1   3  24       21.95       25.06      6.07 o
   2   3  24       48.53       47.01      6.54 o
   3   3  24        2.13        3.88      5.75 o
   4   3  24       18.78       16.63      6.70 o
   5   3  24       24.90       24.95      6.86 o
   6   3  24        1.69        0.33      5.41 o
   7   3  24       48.21       50.47      7.13 o
   8   3  24        2.37        2.66      9.30 o
   9   3  24        1.11       -8.64      9.30 o
 -16   4  24        1.09        5.08      5.42 o
 -15   4  24       41.85       30.44      9.71 o
 -14   4  24       44.39       48.86      6.55 o
 -13   4  24        8.02       10.62      4.92 o
 -12   4  24       28.85       32.27      6.39 o
 -11   4  24        6.30        9.05      5.67 o
 -10   4  24       20.76       10.99      7.19 o
  -9   4  24        3.63       -2.15      5.65 o
  -8   4  24       21.33       11.80      6.36 o
  -7   4  24       52.35       44.12      7.76 o
  -6   4  24       12.49       12.42      6.12 o
  -5   4  24        0.01       -0.44      4.60 o
  -4   4  24       37.82       43.16      6.27 o
  -3   4  24        7.87       -1.01      4.33 o
  -2   4  24        1.17        1.81      4.81 o
  -1   4  24        0.39        0.76      4.91 o
   0   4  24       36.25       37.71      6.06 o
   1   4  24       17.94       17.32      7.03 o
   2   4  24        1.51        1.89      6.39 o
   3   4  24       43.16       60.04     16.61 o
   4   4  24       18.48       12.07      8.30 o
   5   4  24        0.08        1.80      6.13 o
   6   4  24        1.55        0.66      5.89 o
 -12   5  24       10.81       10.78      6.93 o
 -11   5  24        0.07       -3.54      9.19 o
 -10   5  24       10.61        6.68      6.88 o
  -9   5  24       54.15       51.66      8.54 o
  -8   5  24       22.37       30.90      7.61 o
  -7   5  24       40.74       39.86      8.14 o
  -6   5  24        3.84        6.09      8.01 o
  -5   5  24       41.49       35.65      7.67 o
  -4   5  24        4.33        0.31      6.36 o
  -3   5  24       24.02       11.54      9.49 o
  -2   5  24        4.21       -0.08      9.59 o
  -1   5  24       11.75        5.85      5.39 o
   0   5  24        3.74       -3.17      5.13 o
   1   5  24        7.65       16.71      6.08 o
   2   5  24        0.44       16.21      6.76 o
 -21   0  25      244.23      259.72     24.58 o
 -19   0  25        0.68        4.96      7.47 o
 -17   0  25      110.96      104.70     19.93 o
 -15   0  25        7.32       11.75      9.63 o
 -13   0  25       97.38      113.72      9.19 o
 -11   0  25       14.54       -4.21      5.34 o
  -9   0  25       22.35        6.63      5.95 o
  -7   0  25      255.32      191.55     12.95 o
  -5   0  25       90.41      115.84     10.30 o
  -3   0  25       79.44       78.43      8.92 o
  -1   0  25       62.82       59.54      8.45 o
   1   0  25      171.02      132.85     15.28 o
   3   0  25      140.58      134.84     14.61 o
   5   0  25        4.55       -0.33      9.96 o
   7   0  25       11.88        9.58      6.53 o
   9   0  25      114.38      140.24     18.93 o
 -21   1  25        3.68       -2.77      4.99 o
 -20   1  25        1.01       -1.98      4.96 o
 -19   1  25       25.04       22.80      9.36 o
 -18   1  25       40.26       40.36      6.52 o
 -17   1  25       46.15       49.56      6.70 o
 -16   1  25       71.60       86.22      7.41 o
 -15   1  25        2.33        6.91      5.05 o
 -14   1  25        6.66        2.72      4.49 o
 -13   1  25      270.96      223.28     10.31 o
 -12   1  25      330.15      312.00     10.45 o
 -11   1  25        0.84        0.74      3.78 o
 -10   1  25      100.73      111.05      6.27 o
  -9   1  25       16.15       15.16      4.07 o
  -8   1  25      141.98      152.30      7.16 o
  -7   1  25       15.59       18.98      4.14 o
  -6   1  25        2.24        4.21      3.50 o
  -5   1  25        4.00        4.95      3.83 o
  -4   1  25       96.23       93.99      6.11 o
  -3   1  25        3.51        2.63      3.75 o
  -2   1  25      133.06      119.43      7.36 o
  -1   1  25       19.69       22.62      5.62 o
   0   1  25        0.20       -3.86      4.35 o
   1   1  25        0.61        4.25      5.39 o
   2   1  25        1.99        5.51      5.58 o
   3   1  25        0.90        6.64      5.86 o
   4   1  25      180.16      180.77     11.92 o
   5   1  25        8.03        8.68      5.05 o
   6   1  25       94.42      113.73      8.64 o
   7   1  25        8.21        3.69      4.72 o
   8   1  25        3.69        3.47      4.87 o
   9   1  25        9.32       14.71      5.67 o
  10   1  25       15.71       15.88      5.73 o
 -20   2  25        4.01        6.25      5.51 o
 -19   2  25       50.00       47.13      6.88 o
 -18   2  25        0.01       -0.24      4.95 o
 -17   2  25       18.98       18.74      6.00 o
 -16   2  25        8.65        8.24      5.53 o
 -15   2  25        8.92       17.49      5.16 o
 -14   2  25      157.22      141.30      9.11 o
 -13   2  25        3.31        8.40      4.87 o
 -12   2  25        0.14        4.49      4.44 o
 -11   2  25      139.82      146.75      7.76 o
 -10   2  25       10.71       20.91      4.44 o
  -9   2  25       26.69       18.15      4.32 o
  -8   2  25        0.51       -2.87      3.44 o
  -7   2  25       56.59       59.13      5.74 o
  -6   2  25       56.99       71.89      5.92 o
  -5   2  25       16.84       12.64      4.38 o
  -4   2  25        0.55        5.18      4.54 o
  -3   2  25        3.37        4.04      5.08 o
  -2   2  25        5.60       10.66      4.65 o
  -1   2  25       24.29       15.25      4.75 o
   0   2  25       30.35       28.08      7.09 o
   1   2  25      173.30      178.87     10.14 o
   2   2  25        8.61        7.77      6.33 o
   3   2  25        8.95        7.76      5.86 o
   4   2  25        7.13        8.43      6.05 o
   5   2  25       46.01       51.61      8.13 o
   6   2  25       60.38       83.62     10.30 o
   7   2  25       15.51       13.14      6.22 o
   8   2  25        0.79       -5.58      5.58 o
   9   2  25        2.46       -3.04      5.41 o
 -18   3  25        0.37        0.01      5.58 o
 -17   3  25        1.87        1.35      5.27 o
 -16   3  25       87.79       87.53      7.30 o
 -15   3  25       21.97       20.03      5.84 o
 -14   3  25        0.21       -0.36      4.74 o
 -13   3  25        0.65        1.75      4.60 o
 -12   3  25       48.78       68.92      6.63 o
 -11   3  25       55.79       80.37      6.84 o
 -10   3  25       36.88       38.30      6.44 o
  -9   3  25       65.36       59.83      6.73 o
  -8   3  25       16.66       29.25      5.70 o
  -7   3  25        1.92        5.80      4.43 o
  -6   3  25       50.91       46.07      6.39 o
  -5   3  25       23.76       19.20      5.24 o
  -4   3  25       66.92       80.50     10.26 o
  -3   3  25        5.93        4.43      4.69 o
  -2   3  25       26.99       23.65      5.50 o
  -1   3  25       66.04       95.67      7.35 o
   0   3  25        6.13       14.98      5.63 o
   1   3  25        4.61        8.51      5.65 o
   2   3  25       52.74       56.10      8.60 o
   3   3  25       12.86       21.98      7.18 o
   4   3  25        6.52        6.05      6.64 o
   5   3  25        1.35        3.13      6.38 o
   6   3  25       24.96       19.40      6.86 o
   7   3  25        0.01        2.04      5.63 o
   8   3  25        0.89       -8.64      8.64 o
 -15   4  25        0.72        1.44      8.18 o
 -14   4  25        7.09       11.17      7.83 o
 -13   4  25        4.44        1.05      5.30 o
 -12   4  25        2.02        6.88      5.71 o
 -11   4  25       52.44       65.02      7.43 o
 -10   4  25        0.84        6.84      6.43 o
  -9   4  25       19.78       23.68      8.35 o
  -8   4  25       17.89       15.71      6.51 o
  -7   4  25       10.36       23.55      6.98 o
  -6   4  25       37.97       62.92      8.16 o
  -5   4  25        0.62       12.59      5.22 o
  -4   4  25        8.41       12.87      5.37 o
  -3   4  25       17.39       21.12      5.57 o
  -2   4  25       66.74       82.72      7.47 o
  -1   4  25        0.30        4.81      5.17 o
   0   4  25      133.56      171.06     11.70 o
   1   4  25        2.88        6.84      5.75 o
   2   4  25       30.75       33.00      6.92 o
   3   4  25        2.05        2.50      6.70 o
   4   4  25        1.80        4.65      6.70 o
   5   4  25        0.83       -3.61      6.38 o
  -9   5  25        5.22       16.22      7.50 o
  -8   5  25       85.76      108.30     13.31 o
  -7   5  25      135.57      170.40     11.95 o
  -6   5  25        0.07        0.91      6.72 o
  -5   5  25        8.06       12.83      7.23 o
  -4   5  25       19.12       34.38      7.59 o
  -3   5  25       74.48      102.90     10.03 o
  -2   5  25        8.39       17.96      7.16 o
  -1   5  25       52.61       64.89      7.77 o
 -20   0  26        1.42       23.25     13.95 o
 -18   0  26        1.57       -8.64     11.29 o
 -16   0  26       42.23       26.46     10.63 o
 -14   0  26       25.90       17.89      7.34 o
 -12   0  26       20.70       23.98      6.84 o
 -10   0  26        3.55       -5.37      5.37 o
  -8   0  26       96.62       99.23     10.56 o
  -6   0  26       85.02       92.80     10.96 o
  -4   0  26       16.94        8.23      6.53 o
  -2   0  26        0.83        6.34      6.05 o
   0   0  26      104.61      112.26     14.61 o
   2   0  26      218.70      228.50     18.60 o
   4   0  26       24.36       15.28      9.30 o
   6   0  26        0.54       -3.32      7.31 o
   8   0  26        8.13        7.78     12.62 o
 -20   1  26        0.00        4.54      7.38 o
 -19   1  26       64.97       53.52      7.07 o
 -18   1  26        6.09       11.00      5.40 o
 -17   1  26       10.51        5.84      5.54 o
 -16   1  26        3.80       -1.30      6.33 o
 -15   1  26        1.48        3.52      5.41 o
 -14   1  26       46.21       41.02      5.79 o
 -13   1  26        5.10        8.53      4.73 o
 -12   1  26       23.68       27.54      5.19 o
 -11   1  26       37.54       31.04      4.77 o
 -10   1  26       13.58       13.29      4.51 o
  -9   1  26        1.87        4.59      4.04 o
  -8   1  26        0.24        5.10      3.83 o
  -7   1  26       50.52       68.94      5.40 o
  -6   1  26        1.71        7.05      4.56 o
  -5   1  26       34.91       28.36      4.90 o
  -4   1  26        3.47        8.62      4.22 o
  -3   1  26      211.58      214.92      9.61 o
  -2   1  26       30.92       28.69      6.21 o
  -1   1  26       89.95       92.11      8.04 o
   0   1  26        7.80        0.61      5.86 o
   1   1  26        0.79        6.89      6.33 o
   2   1  26        8.25       13.03      6.80 o
   3   1  26       14.04        6.64      6.58 o
   4   1  26        7.07       17.93      7.05 o
   5   1  26       51.29       47.03      7.98 o
   6   1  26        0.04        1.49      4.82 o
   7   1  26       38.40       52.70     11.95 o
   8   1  26        8.39       14.37      5.82 o
   9   1  26       16.88       41.67     11.07 o
 -19   2  26       11.08       15.01      6.11 o
 -18   2  26       22.05       21.20      7.86 o
 -17   2  26       22.42       27.50      6.62 o
 -16   2  26       67.07       72.37      7.84 o
 -15   2  26      262.78      269.96     12.45 o
 -14   2  26       88.80       98.20      7.31 o
 -13   2  26        4.01       14.14      5.01 o
 -12   2  26      169.90      163.38      8.42 o
 -11   2  26       13.79        2.82      4.63 o
 -10   2  26       26.91       32.97      5.25 o
  -9   2  26       21.35       20.91      4.51 o
  -8   2  26       25.39       21.27      4.85 o
  -7   2  26       92.56       87.02      6.46 o
  -6   2  26       93.44       74.23      6.08 o
  -5   2  26        3.99        0.90      4.77 o
  -4   2  26       18.56       19.04      5.24 o
  -3   2  26        7.39       14.71      5.27 o
  -2   2  26       13.23       16.97      4.95 o
  -1   2  26        6.09       11.18      5.91 o
   0   2  26      104.19       94.57      8.31 o
   1   2  26        2.28        4.98      6.58 o
   2   2  26      137.40      150.29     11.44 o
   3   2  26        9.01       13.93      6.53 o
   4   2  26        2.60       10.25      6.38 o
   5   2  26       18.81       27.02     10.96 o
   6   2  26       10.15       19.68      6.70 o
   7   2  26        6.59       11.98      6.53 o
   8   2  26       12.99       20.87      7.00 o
 -17   3  26        4.49       15.61      6.15 o
 -16   3  26       17.79       23.06      6.33 o
 -15   3  26        4.45        5.57      4.99 o
 -14   3  26       38.69       40.73      7.26 o
 -13   3  26       11.29       15.76      5.48 o
 -12   3  26        0.01       -2.09      4.60 o
 -11   3  26       19.01       17.04      5.63 o
 -10   3  26      110.98      146.75      9.09 o
  -9   3  26       38.54       40.13      6.47 o
  -8   3  26       16.89       23.18      6.91 o
  -7   3  26       70.63       70.98      9.88 o
  -6   3  26       32.99       29.47      6.11 o
  -5   3  26       20.66       18.46      6.17 o
  -4   3  26       28.07       41.70      6.27 o
  -3   3  26       32.30       24.83      5.51 o
  -2   3  26      131.85      142.96      8.83 o
  -1   3  26        0.03        2.22     10.44 o
   0   3  26       47.33       56.11      7.55 o
   1   3  26        0.03        1.68      5.46 o
   2   3  26       15.32       30.24      7.82 o
   3   3  26       41.41       45.99      8.30 o
   4   3  26       63.63       83.50      9.08 o
   5   3  26       41.04       50.31      8.30 o
   6   3  26        0.09       -3.44      6.53 o
 -14   4  26        2.63       15.74      6.20 o
 -13   4  26       70.03       74.47      8.92 o
 -12   4  26        8.49       14.96      6.27 o
 -11   4  26       11.52       23.72      7.43 o
 -10   4  26       23.78       34.47      7.82 o
  -9   4  26      111.57      120.18     10.21 o
  -8   4  26        9.16       17.76      6.98 o
  -7   4  26       10.44        1.91      6.07 o
  -6   4  26        3.78       11.96      6.45 o
  -5   4  26      124.20      138.13     10.58 o
  -4   4  26        5.08        7.87      5.66 o
  -3   4  26        6.23        6.73      5.45 o
  -2   4  26        0.53        5.91      5.33 o
  -1   4  26        5.10        7.80      5.63 o
   0   4  26        0.22       -5.42      6.91 o
   1   4  26       10.42       -1.48      5.92 o
   2   4  26       16.72        9.17      8.97 o
   3   4  26        6.15        2.39     10.96 o
 -19   0  27       24.92       19.93     13.28 o
 -17   0  27       11.08       11.96     13.28 o
 -15   0  27       47.49       57.13     15.28 o
 -13   0  27       16.04        7.73      7.65 o
 -11   0  27        1.70        4.61      7.47 o
  -9   0  27       36.05       31.81      8.68 o
  -7   0  27      253.32      272.84     29.56 o
  -5   0  27      161.67      161.69     12.44 o
  -3   0  27       38.82       47.44      8.68 o
  -1   0  27        6.16        3.32      9.30 o
   1   0  27      360.05      423.79     26.57 o
   3   0  27       35.08       40.52     11.29 o
   5   0  27        1.36       -3.32      7.97 o
   7   0  27        2.58       -8.64      8.64 o
 -19   1  27        4.39        5.82      5.55 o
 -18   1  27        0.52       -5.18      5.18 o
 -17   1  27       20.70        7.30      5.58 o
 -16   1  27       23.85       11.02      5.75 o
 -15   1  27       40.84       43.57      9.01 o
 -14   1  27       93.34       75.77      6.92 o
 -13   1  27       44.48       42.03      5.92 o
 -12   1  27       35.23       22.85      5.13 o
 -11   1  27        5.23        1.89      4.03 o
 -10   1  27       48.25       42.32      5.23 o
  -9   1  27        2.77       -2.43      3.61 o
  -8   1  27        3.60        6.88      4.11 o
  -7   1  27        7.80        9.47      4.60 o
  -6   1  27        6.48       12.25      4.73 o
  -5   1  27       13.12       17.93      4.87 o
  -4   1  27      109.86      120.77      8.56 o
  -3   1  27       20.37       29.74      6.52 o
  -2   1  27      197.60      201.09     16.71 o
  -1   1  27       58.74       68.49      9.63 o
   0   1  27       67.74       64.28     11.62 o
   1   1  27       17.24       19.05      7.27 o
   2   1  27        5.99        0.39      6.33 o
   3   1  27        0.02        7.68      8.64 o
   4   1  27        0.44        4.04      6.05 o
   5   1  27        5.66       13.95      7.00 o
   6   1  27      101.63      121.67     10.77 o
   7   1  27        9.49       22.92      7.47 o
   8   1  27        0.36       -4.45      6.78 o
 -18   2  27       22.30       12.38      6.12 o
 -17   2  27       88.53       56.60      7.35 o
 -16   2  27        0.20        3.32      5.56 o
 -15   2  27        0.08        2.84      5.02 o
 -14   2  27       95.88       77.33      6.98 o
 -13   2  27       17.32       22.00      5.38 o
 -12   2  27       46.38       54.55      7.05 o
 -11   2  27        8.99        6.20      4.91 o
 -10   2  27        2.12        3.96      4.65 o
  -9   2  27        5.46       -1.79      4.40 o
  -8   2  27       29.90       34.98      5.58 o
  -7   2  27      123.95      136.96      7.83 o
  -6   2  27        2.04        6.56      4.95 o
  -5   2  27       33.95       19.78      5.63 o
  -4   2  27       15.51       21.38      5.50 o
  -3   2  27        9.26        6.16      5.06 o
  -2   2  27        3.85        5.07      6.00 o
  -1   2  27        0.62       -4.17      5.04 o
   0   2  27       16.70       24.58      7.65 o
   1   2  27       65.24       78.36      9.73 o
   2   2  27       18.98       11.66      7.18 o
   3   2  27       55.15       59.07      8.68 o
   4   2  27       27.80       30.05      7.82 o
   5   2  27        0.00        1.38      6.33 o
   6   2  27        6.98       12.86      7.18 o
   7   2  27       50.22       62.29     12.95 o
 -16   3  27        4.06       10.28      6.13 o
 -15   3  27        0.02        8.88      5.38 o
 -14   3  27        7.10        8.97      5.27 o
 -13   3  27        2.04       12.29      5.41 o
 -12   3  27       10.48        6.72      5.67 o
 -11   3  27        0.46        9.25      6.04 o
 -10   3  27        7.48        9.08      6.87 o
  -9   3  27        3.54        9.16      6.34 o
  -8   3  27        5.89       -0.72      5.95 o
  -7   3  27        5.99        4.14      5.34 o
  -6   3  27        7.24       14.41      6.56 o
  -5   3  27        1.39       -4.63      4.63 o
  -4   3  27       25.68       25.65      5.91 o
  -3   3  27        2.24        6.70      5.37 o
  -2   3  27       68.56       71.26      7.28 o
  -1   3  27        0.70       -5.91      5.91 o
   0   3  27       20.79        7.87      6.32 o
   1   3  27        0.33       -3.64      6.33 o
   2   3  27        0.78        2.58      6.97 o
   3   3  27       18.20        6.12      6.70 o
   4   3  27        0.05       -0.91      6.33 o
   5   3  27        7.72        5.52      6.80 o
 -12   4  27        4.03        8.59      7.27 o
 -11   4  27       14.96       17.48      7.32 o
 -10   4  27       12.08       24.69      7.49 o
  -9   4  27       35.34       44.37      8.46 o
  -8   4  27        0.01        1.59      6.67 o
  -7   4  27        8.06        8.94      6.60 o
  -6   4  27        0.04        0.15      6.19 o
  -5   4  27        1.89       10.78      6.43 o
  -4   4  27       22.70       30.43      6.53 o
  -3   4  27        0.42       -2.76      5.08 o
  -2   4  27        4.25        7.68      5.54 o
  -1   4  27        0.05       -4.73      5.59 o
   0   4  27        8.99       11.11      6.62 o
   1   4  27        0.38       -6.64      6.64 o
 -18   0  28       11.50       16.61     13.28 o
 -16   0  28       18.38        2.66     11.96 o
 -14   0  28       84.64      107.61     17.27 o
 -12   0  28        5.39        4.33      8.13 o
 -10   0  28        8.56       18.27      7.98 o
  -8   0  28        9.11       11.92      7.94 o
  -6   0  28       62.36       77.77     10.33 o
  -4   0  28      103.11      103.22     16.27 o
  -2   0  28       15.99       45.83     12.62 o
   0   0  28      100.90      111.59     15.94 o
   2   0  28        7.68       11.96      9.96 o
   4   0  28       74.37       69.75     12.62 o
   6   0  28        0.23       -3.32      9.30 o
 -18   1  28        2.63       -3.34      5.32 o
 -17   1  28       14.92       11.33      5.80 o
 -16   1  28        1.92       -2.87      5.42 o
 -15   1  28       29.63       32.32      6.52 o
 -14   1  28        2.72        7.28      4.95 o
 -13   1  28        0.30       -4.41      4.41 o
 -12   1  28        0.49       -0.17      4.46 o
 -11   1  28        4.31       -1.38      3.94 o
 -10   1  28        1.81       -4.02      4.02 o
  -9   1  28      231.38      232.54      8.89 o
  -8   1  28        3.08        8.71      4.37 o
  -7   1  28        1.25        3.81      4.77 o
  -6   1  28        5.62        8.40      4.72 o
  -5   1  28        3.91       16.27      4.98 o
  -4   1  28        2.02       14.05      6.21 o
  -3   1  28       20.78       17.80      6.34 o
  -2   1  28        0.69        4.07      8.64 o
  -1   1  28      148.86      182.06     13.38 o
   0   1  28        1.82       13.69      7.27 o
   1   1  28        8.99       14.66     14.28 o
   2   1  28       18.49       38.05      8.30 o
   3   1  28       37.98       38.38     13.62 o
   4   1  28        4.31        4.99      6.33 o
   5   1  28       17.43       19.17      7.00 o
   6   1  28       54.55       84.22      9.39 o
 -17   2  28        3.33       10.08      5.99 o
 -16   2  28       43.72       37.51      8.53 o
 -15   2  28        8.37        5.62      5.13 o
 -14   2  28       27.58       13.35      5.29 o
 -13   2  28        0.01        4.41      4.84 o
 -12   2  28        3.92       -2.84      4.53 o
 -11   2  28       11.67       21.93      5.51 o
 -10   2  28        1.04        0.51      6.62 o
  -9   2  28        2.70       -4.95      4.95 o
  -8   2  28        3.26       -3.47      4.66 o
  -7   2  28        9.85        6.49      5.17 o
  -6   2  28       48.61       41.95      6.60 o
  -5   2  28        0.04        1.12      4.88 o
  -4   2  28      147.13      181.60      9.85 o
  -3   2  28        0.83        8.07      6.04 o
  -2   2  28        5.23        2.02      5.67 o
  -1   2  28        1.40       -6.33      6.33 o
   0   2  28        3.46        7.44      8.97 o
   1   2  28       13.32       10.63      7.05 o
   2   2  28       10.12       14.70      9.30 o
   3   2  28        0.35        3.32      7.05 o
   4   2  28       12.17       25.95      7.47 o
   5   2  28        3.57       13.50      7.18 o
 -14   3  28        0.01        0.28      5.06 o
 -13   3  28        0.77        0.22      5.39 o
 -12   3  28        0.00        3.48      5.44 o
 -11   3  28       37.43       24.96      6.46 o
 -10   3  28       12.30        5.65      6.45 o
  -9   3  28       45.70       54.94      8.53 o
  -8   3  28        6.07        4.85      5.91 o
  -7   3  28        5.78       10.81      5.50 o
  -6   3  28       46.22       45.06      6.60 o
  -5   3  28       35.53       34.36      6.76 o
  -4   3  28        8.60       15.61      5.92 o
  -3   3  28       55.56       56.65      7.06 o
  -2   3  28       35.86       44.59      8.07 o
  -1   3  28       67.59       89.43     14.66 o
   0   3  28        0.19       -4.15      8.64 o
   1   3  28        5.65        3.25      6.70 o
   2   3  28        1.90       16.23      7.34 o
   3   3  28        0.43        1.01      6.70 o
  -9   4  28       13.11       14.56      7.37 o
  -8   4  28       14.48       13.30      6.77 o
  -7   4  28       23.37       24.08      7.76 o
  -6   4  28       56.34       64.87      8.91 o
  -5   4  28        0.01       -2.29      6.19 o
  -4   4  28        1.87       -2.19      5.57 o
  -3   4  28        0.14       -4.53      5.30 o
 -17   0  29        1.61      -11.29     12.62 o
 -15   0  29       10.63        5.31     12.62 o
 -13   0  29       88.51       94.32     16.61 o
 -11   0  29       28.37       23.88      8.89 o
  -9   0  29        8.99       13.57     12.62 o
  -7   0  29        3.61       10.93      7.74 o
  -5   0  29       47.58       78.46     10.56 o
  -3   0  29      167.47      197.28     19.93 o
  -1   0  29       17.19        9.30     10.63 o
   1   0  29       20.42       52.48     13.28 o
   3   0  29        3.36       -7.97      7.97 o
   5   0  29       19.41       24.58     10.63 o
 -17   1  29        0.23        1.48      5.53 o
 -16   1  29        9.95       13.30      5.96 o
 -15   1  29        1.47       -2.53      5.44 o
 -14   1  29       11.40       13.93      5.38 o
 -13   1  29        4.24       -4.59      4.59 o
 -12   1  29        0.26       -4.58      4.58 o
 -11   1  29       12.31       12.40      5.50 o
 -10   1  29       69.52       75.90      6.29 o
  -9   1  29        0.96        4.57      4.48 o
  -8   1  29       84.00      101.11      7.37 o
  -7   1  29        7.51        6.26      4.88 o
  -6   1  29       24.95       31.06      6.24 o
  -5   1  29        0.01       -3.79      5.87 o
  -4   1  29        1.77       -5.17      5.17 o
  -3   1  29        0.82        5.75      5.87 o
  -2   1  29        3.29       -4.19      6.80 o
  -1   1  29        2.83        7.04      7.00 o
   0   1  29        5.88        8.15      6.80 o
   1   1  29        3.84       -5.75      5.75 o
   2   1  29       40.28       44.53      8.68 o
   3   1  29        1.37       11.60      7.00 o
   4   1  29       27.42       21.96      9.96 o
   5   1  29        5.17        1.90      7.00 o
 -15   2  29        7.60        7.72      5.32 o
 -14   2  29        9.66       14.76      5.47 o
 -13   2  29       53.64       68.29      6.99 o
 -12   2  29        0.39       -4.78      4.78 o
 -11   2  29       55.36       60.95      7.51 o
 -10   2  29        0.02       -2.88      5.06 o
  -9   2  29       20.49       24.54      5.61 o
  -8   2  29       50.26       75.26      8.53 o
  -7   2  29       20.20       28.65      6.35 o
  -6   2  29       10.22       12.19      5.78 o
  -5   2  29      125.33      131.97      8.94 o
  -4   2  29       29.42       22.05     10.77 o
  -3   2  29       65.89       83.96      8.98 o
  -2   2  29        8.87       13.81      6.69 o
  -1   2  29        5.51        1.68      7.00 o
   0   2  29        4.60       -2.98      9.30 o
   1   2  29       26.15       23.09     16.27 o
   2   2  29        5.01        9.79     11.29 o
   3   2  29        0.64        2.27      7.27 o
 -12   3  29       20.48       21.73      6.35 o
 -11   3  29        0.10       -5.04      6.67 o
 -10   3  29        7.73        2.35      7.27 o
  -9   3  29        2.56        3.27      7.06 o
  -8   3  29       26.57       16.54      6.90 o
  -7   3  29        3.28        9.12      5.92 o
  -6   3  29        0.86        0.98      5.40 o
  -5   3  29        0.16        1.64      5.28 o
  -4   3  29        5.33        3.50      5.50 o
  -3   3  29        6.84        5.40      6.51 o
  -2   3  29        6.42       10.69      6.59 o
  -1   3  29       39.94       59.07     15.61 o
   0   3  29       13.90        8.84      7.47 o
 -16   0  30       21.79       -0.66     13.28 o
 -14   0  30       69.91       72.40     16.61 o
 -12   0  30       51.47       91.73     16.27 o
 -10   0  30        0.04       -3.86      7.65 o
  -8   0  30       22.78       25.31      8.89 o
  -6   0  30        0.19       -2.81      7.18 o
  -4   0  30        7.81        3.99      9.30 o
  -2   0  30       22.63       41.18     12.62 o
   0   0  30        4.35        7.97      9.96 o
   2   0  30        2.14        1.99      8.64 o
 -15   1  30        4.05        6.13      5.87 o
 -14   1  30        0.38       -1.18      5.25 o
 -13   1  30        0.82       -2.51      5.00 o
 -12   1  30        1.00        7.33      5.09 o
 -11   1  30       13.53       15.00      5.12 o
 -10   1  30        5.06       12.81      5.94 o
  -9   1  30       53.95       70.34      8.48 o
  -8   1  30        3.06        1.83      4.82 o
  -7   1  30       35.56       52.02      6.76 o
  -6   1  30        5.79       -3.95      6.11 o
  -5   1  30        0.42        4.83      6.60 o
  -4   1  30       46.06       70.12     10.11 o
  -3   1  30       25.90       27.52     14.61 o
  -2   1  30        0.03       -2.99      6.58 o
  -1   1  30        9.86        3.25      6.80 o
   0   1  30        0.01       -5.86      5.86 o
   1   1  30        3.33        7.24      7.64 o
   2   1  30        1.93        0.23     10.63 o
   3   1  30        7.16        4.49      6.80 o
 -14   2  30        9.17        6.58      5.39 o
 -13   2  30        0.97       -4.34      4.87 o
 -12   2  30       10.46       17.57      6.47 o
 -11   2  30       25.44       34.77      7.16 o
 -10   2  30        0.75       -1.88      5.28 o
  -9   2  30        0.04        1.88      5.75 o
  -8   2  30        9.01       12.26      6.00 o
  -7   2  30       62.90       67.26      7.78 o
  -6   2  30       13.18       26.41      6.63 o
  -5   2  30        0.57       -3.77      6.23 o
  -4   2  30       18.08       27.14      7.59 o
  -3   2  30        0.39       -5.41      6.04 o
  -2   2  30        0.41        0.62      7.00 o
  -1   2  30        0.76        2.40      7.27 o
   0   2  30       19.15       17.04      7.94 o
   1   2  30       10.36       22.27      8.42 o
  -9   3  30        0.01       -6.04      6.04 o
  -8   3  30        0.01       -6.31      6.31 o
  -7   3  30       16.92       14.90      6.09 o
  -6   3  30        1.72       -5.44      5.44 o
  -5   3  30        0.80       -5.55      5.55 o
  -4   3  30        1.33       -2.81      6.71 o
  -3   3  30        2.16       -1.36      6.57 o
 -13   0  31       39.65       71.74     17.93 o
 -11   0  31      109.30      189.54     15.95 o
  -9   0  31       48.67       30.36      9.62 o
  -7   0  31        2.90       -7.47      7.47 o
  -5   0  31        8.47        0.00     10.63 o
  -3   0  31        2.08       -9.96      9.96 o
  -1   0  31        2.13       -1.33      9.30 o
   1   0  31       11.29       11.29     10.63 o
 -13   1  31       24.33       37.72      6.69 o
 -12   1  31       68.69       92.66      8.13 o
 -11   1  31       40.75       41.58      7.32 o
 -10   1  31        5.05        5.68      5.68 o
  -9   1  31       12.73       21.10      6.08 o
  -8   1  31       85.46      117.28      9.33 o
  -7   1  31       42.14       46.71      8.80 o
  -6   1  31        0.58        0.74      6.60 o
  -5   1  31        3.08        6.92      7.94 o
  -4   1  31       84.82       71.79     13.28 o
  -3   1  31        1.08       -0.06      7.47 o
  -2   1  31        3.08       -1.59     13.95 o
  -1   1  31        0.44       -0.33      6.58 o
   0   1  31        0.49        2.15      6.80 o
 -11   2  31        1.27       -3.91      6.82 o
 -10   2  31        2.08        1.76      6.69 o
  -9   2  31       29.51       26.32      9.78 o
  -8   2  31        7.15        1.46      6.13 o
  -7   2  31       33.66       32.41      7.27 o
  -6   2  31       81.29       94.66     10.22 o
  -5   2  31        1.75        5.32      7.67 o
  -4   2  31        0.01        1.33      7.98 o
  -3   2  31       22.56       27.32     12.29 o
  -2   2  31       11.61       19.30     11.96 o
 -10   0  32       38.16       80.06     10.08 o
  -8   0  32        5.07        9.00      9.25 o
  -6   0  32      103.35       77.05     17.27 o
  -4   0  32       24.13       47.83     14.61 o
  -2   0  32        0.28       -3.32      9.96 o
 -10   1  32       23.67       51.28      9.25 o
  -9   1  32       23.01       18.03      7.03 o
  -8   1  32       41.35       67.19     15.79 o
  -7   1  32        6.73        9.72      7.85 o
  -6   1  32       15.14       20.41     10.30 o
  -5   1  32        2.30        9.43      8.42 o
  -4   1  32        8.78        7.97      7.98 o
  -3   1  32        8.12        0.66      7.52 o
 
